# Supplementary material for: Inferred Subcellular Localization of Peroxisomal Matrix Proteins of Guillardia theta Suggests an Important Role of Peroxisomes in Cryptophytes
Source: Front Plant Sci. 2022 Jun 16;13:889662. doi: 10.3389/fpls.2022.889662 (PMC9244630; doi:10.3389/fpls.2022.889662)
Supplement: Supplementary file 3 [file Table_3.xlsx]

## Sheet: ACOX
Query_ID	Query_Seq	DB	Evalue	Hit_ID	Hit_Seq	JGI_ID	JGI_SEQ	BlastP	Comment	Sequencher corrected seq	PTS1 manual detection?	PTS1 terminal?	SignalP3.0 (NN, HMM)	SignalP4.1	SignalP 5.0	TargetP	TargetP 2.0	PredSL	predotar	TMHMM	PTS1 target signal predictor	PTS2 target signal predictor	Pex19BS target signal predictor	PTS1 predictor
>AAC13497.1 acyl-CoA oxidase [Arabidopsis thaliana]	MESRREKNPMTEEESDGLIAARRIQRLSLHLSPSLTLSPSLPLVQTETCSARSKKLDVNGEALSLYMRGK HIDIQEKIFDFFNSRPDLQTPIEISKDDHRELCMNQLIGLVREAGVRPFRYVADDPEKYFAIMEAVGSVD MSLGIKMGVQYSLWGGSVINLGTKKHRDKYFDGIDNLDYTGCFAMTELHHGSNVQGLQTTATFDPLKDEF VIDTPNDGAIKWWIGNAAVHGKFATVFARLILPTHDSKGVSDMGVHAFIVPIRDMKTHQTLPGVEIQDCG HKVGLNGVDNGALRFRSVRIPRDNLLNRFGDVSRDGTYTSSLPTINKRFGATLGELVGGRVGLAYASVGV LKISATIAIRYSLLRQQFGPPKQPEVSILDYQSQQHKLMPMLAS…	MMETSP0046.pep.fa, JGI	4e-21	>CAMPEP_0113805392 /NCGR_PEP_ID=MMETSP0046_2-20120614|16528_1 /TAXON_ID=905079 /ORGANISM="Guillardia theta CCMP2712" /LENGTH=481 /DNA_ID=CAMNT_0000770711 /DNA_START=1 /DNA_END=1439 /DNA_ORIENTATION=- /assembly_acc=CAM_ASM_000191	XLRGFSSQVVLTSRPQSCFARRSFSSSSERDRISQLSIDEWAEEFKRATVGLASMDIQTISYQESAQRMRDLLKTGLLRNTDLNKRPDRFFLAHRLLAQHAPKLGPGFWIRFTVHYNLCAGTVLGLGNEEQIKELDEWQEKGLLGCFSLTEKLAGVNSGLVVNTQAHWDSRTQTFNLTSPSHGAAKNWISQGLVADRTVVVADLMIEGKPHGPHAFVVNLRDNGQVLPGVLLTDMGRKTVGNDLDNASIAFSNVKLPKSALLNRFADIEGDKYVQKVEGMPVFHMIGQRLFTGRVAVAQAALEFRKSLFDMTKSYADSKKCWSPTGELSLSSIPQLKDIFIENRKSLDTLEAFVGKCEKQLSDCLTSGSLPSLQLVNAIAVAKVKAVEDSIDFCHRLQN…	>jgi|Guith1|147553|fgenesh2_pg.160_#_20	MLRPQLSIDEWAEEFKRATVGLASMDIQTISYQESAQRMRDLLKTGLLRNTDLNKRPDRFFLAHRLLAQH APKLGPGFWIRFTVHYNLCAGTVLGLGNEEQIKELDEWQEKGLLGCFSLTEKLAGVNSGLVVNTQAHWDS RTQTFNLTSPSHGAAKNWISQGLVADRTVVVADLMIEGKPHGPHAFVVNLRDNGQVLPDLDNASIAFSNV KLPKSALLNRFADIEGDKYVQKVEGMPVFHMIGQRLFTGRVAVAQAALEFRKSLFDMTKSYADSKKCWSP TGELSLSSIPQLKDIFIENRKSLDTLEAFVGKCEKQLSDCLTSGSLPSLQLVNAIAVAKVKAVEDSIDFC HRLQNDVGSYALMAGTGFEQKDFLTCCKFAEGDSRILMQKMSRD…	Acyl-CoA oxidase/dehydrogenase	N-terminus not conserved, mTP?	MFKVRSNASRVVLLRGFSSQVVLTSRPQSCFARRSFSSSSERDRISQLSIDEWAEEFKRATVGLASMDIQTISYQESAQRMRDLLKTGLLRNTDLNKRPDRFFLAHRLLAQHAPKLGPGFWIRFTVHYNLCAGTVLGLGNEEQIKELDEWQEKGLLGCFSLTEKLAGVNSGLVVNTQAHWDSRTQTFNLTSPSHGAAKNWISQGLVADRTVVVADLMIEGKPHGPHAFVVNLRDNGQVLPGVLLTDMGRKTVGNDLDNASIAFSNVKLPKSALLNRFADIEGDKYVQKVEGMPVFHMIGQRLFTGRVAVAQAALEFRKSLFDMTKSYADSKKCWSPTGELSLSSIPQLKDIFIENRKSLDTLEAFVGKCEKQLSDCLTSGSLPSLQLVNAIAVAKVKAV…	no (SRS)	(-)	(-), (+)	(-)	other	M	mito	mitochondrion	mito	(-)	(-)	(-)	(-)	(-)
			2e-18	>CAMPEP_0113777276 /NCGR_PEP_ID=MMETSP0046_2-20120614|1229_1 /TAXON_ID=905079 /ORGANISM="Guillardia theta CCMP2712" /LENGTH=495 /DNA_ID=CAMNT_0000740113 /DNA_START=85 /DNA_END=1573 /DNA_ORIENTATION=+ /assembly_acc=CAM_ASM_000191	MCRQFADEELAPNAGSWDKEHKLPVEVIKKMGEMGLMGVSQPTEFGGSGMDTMSYAISLEEISRGCASCGVVMSANNSLYCDPIKMFGTAEQKEKWLTDFASGNKLGCFALSEPGNGSDAGAASTVAVADGDHFVLNGTKNWITNGPTADAAIVFATSDKSAKHKGISAFLVEKGTPGFTTGKPEDKLGIRASGTCSLIFEDCRIPRSHLLGDLGMGFKIAMMTLDGGRIGIASQGVGIAQASLDAAVRYSETRTAFGSPISKLQAIQFKIADMAMKIESARLLTWRAAQMKDDKENFIKAAAMAKLAASEAATFCSHQAIQVLGGYGYVTDYPVERHYRDARITEIYEGTSEIQRLVIAGQVYKDYVEGDELRAASRACNSERVNLVLLLRLLHLLGA…	>jgi|Guith1|71221|e_gw1.34.22.1	MLQSMCRQFADEELAPNAGSWDKEHKLPVEVIKKMGEMGLMGVSQPTEFGGSGMDTMSYAISLEEISRGC ASCGVVMSANNSLYCDPIKMFGTAEQKEKWLTDFASGNKLGCFALSEPGNGSDAGAASTVAVADGDHFVL NGTKNWITNGPTADAAIVFATSDKSAKHKGISAFLVEKGTPGFTTGKPEDKLGIRASGTCSLIFEDCRIP RSHLLGDLGMGFKIAMMTLDGGRIGIASQGVGIAQASLDAAVRYSETRTAFGSPISKLQAIQFKIADMAM KIESARLLTWRAAQMKDDKENFIKAAAMAKLAASEAATFCSHQAIQVLGGYAGYVTDYPVERHYRDARIT EIYEGTSEIQRLVIAGQVYKDYA*	short-chain specific acyl-CoA dehydrogenase, mitochondrial isoform X2	N-term. incomplete? Blast hits are all ca. 30 aa longer at n and clearly annotated as mirochondrial isoform	MFLRQSLQRSSISAKTLLRHHVCRSITTYSQVSDEHKMLQSMCRQFADEELAPNAGSWDKEHKLPVEVIKKMGEMGLMGVSQPTEFGGSGMDTMSYAISLEEISRGCASCGVVMSANNSLYCDPIKMFGTAEQKEKWLTDFASGNKLGCFALSEPGNGSDAGAASTVAVADGDHFVLNGTKNWITNGPTADAAIVFATSDKSAKHKGISAFLVEKGTPGFTTGKPEDKLGIRASGTCSLIFEDCRIPRSHLLGDLGMGFKIAMMTLDGGRIGIASQGVGIAQASLDAAVRYSETRTAFGSPISKLQAIQFKIADMAMKIESARLLTWRAAQMKDDKENFIKAAAMAKLAASEAATFCSHQAIQVLGGYAGYVTDYPVERHYRDARITEIYEGTSEIQRL…	(-)	(-)	(-), (-)	(-)	other	M	mito	mitochondrion	mito	(-)	(-)	(-)	(-)	(-)
			3e-09	>CAMPEP_0113797566 /NCGR_PEP_ID=MMETSP0046_2-20120614|12281_1 /TAXON_ID=905079 /ORGANISM="Guillardia theta CCMP2712" /LENGTH=511 /DNA_ID=CAMNT_0000762217 /DNA_START=1 /DNA_END=1534 /DNA_ORIENTATION=+ /assembly_acc=CAM_ASM_000191	XSMRRNFLFMPFPRRLVLSPSSHKVSTLSAGFFSARLSSSLANAANHESQIMDKCPSDQQQTDTNRSIVAHPWFLGSQRNLNLIELCCDHTSSHRIGIFPCHRSLLKVETRRTFCARRHDPEPTSRPAVTALSEEELALKEHVSAFAKEVIGPKVREMDDKGVMDPEIIAACFEMGIMGIEAPVEYGGVGLGFTAACVVIEEIAKVDPAVAVMVDIHNTLNITAFNRYATTEQKEKYFPRLCKSALSSFCLSESGSGSDAFALKTKAEWDEASQEWVLNGTKSWISNSKEAEIFIIFANTDFSEAHKGITAFIVDKSNPGIAVGAKEDKLGIRASSTCEVTLENCRVSKDAMLGKRGQGYKMAIELLNEGRIGIGAQMVGLALGAFENTLPYLHERKQF…	>jgi|Guith1|91702|estExt_Genewise1.C_30351	MRRNFLFMPFPRRLVLSPSSHKVSTLSAGFFSARLSSSLANAANHESQIMDKCPSDQQQTDTNRSIVAHP WFLGSQRNLNLIELCCDHTSSHRIGIFPCHRSLLKVETRRTFCARRHDPEPTSRPAVTALSEEELALKEH VSAFAKEVIGPKVREMDDKGVMDPEIIAACFEMGIMGIEAPVEYGGVGLGFTAACVVIEEIAKVDPAVAV MVDIHNTLNITAFNRYATTEQKEKYFPRLCKSALSSFCLSESGSGSDAFALKTKAEWDEASQEWVLNGTK SWISNSKEAEIFIIFANTDFSEAHKGITAFIVDKSNPGIAVGAKEDKLGIRASSTCEVTLENCRVSKDAM LGKRGQGYKMAIELLNEGRIGIGAQMVGLALGAFENTLPYLHER…	acyl-CoA dehydrogenase protein	see ACAD: 15886															TZ
			0.014	>CAMPEP_0113788394 /NCGR_PEP_ID=MMETSP0046_2-20120614|7419_1 /TAXON_ID=905079 /ORGANISM="Guillardia theta CCMP2712" /LENGTH=516 /DNA_ID=CAMNT_0000752493 /DNA_START=1 /DNA_END=1550 /DNA_ORIENTATION=+ /assembly_acc=CAM_ASM_000191	PAPAPAPAPAPAPAPAPAPAALIVSSVRCPFDQSLSPESYIPITLPNTKVLSLVNSVANCELASKLVVATELQTSLCAASFDLEFLLVISNHTHINPLSILSCPCQFKTENLLCENSMEQSSQPHPSFLANEGITNFLALTDKIAVNDAPSPFDPSPEHRHLREVVRDFAEAEVDPQAQEFNKEEKFNLKLFQRLGELGLLGVTVPEEYHGSGMDATAACIIHEELAAADPAFTLSYLAHSILFANNLARNGSEDVPSKACSGELVGGMCMSEAEAGTDVLGMRTRAEQTGPEEFSISGHKMWITNGTLDGSTTGDVFLVYASSKSPEASSSSSSSKSFSLFLVEKGTRGFTLGQQIKNKCGMRASMTAELVFDDCRIPAKNLVGKEGNAVYCMMRNLE…	>jgi|Guith1|90846|estExt_Genewise1Plus.C_1930030	MRKFHGARALSLIHRSWRMRASRTFSHSLTRSLSTHAPSPFDPSPEHRHLREVVRDFAEAEVDPQAQEFN KEEKFNLKLFQRLGELGLLGVTVPEEYHGSGMDATAACIIHEELAAADPAFTLSYLAHSILFANNLARNG SEELKHAYLPKACSGELVGGMCMSEAEAGTDVLGMRTRAEQTGPEEFSISGHKMWITNGTLDGSTTGDVF LVYASSKSPEASSSSSSSKSFSLFLVEKGTRGFTLGQQIKNKCGMRASMTAELVFDDCRIPAKNLVGKEG NAVYCMMRNLELERLCLAAMSCGIARRCVETMARYARDRKAFGKPIGQFGQVQRLVADGYAKMSAGRAFL YSVAQKLKLDADPSETNERMQTDAVKLFCGEMAKSVADSAMQQV…	isovaleryl-CoA dehydrogenase	not ACOX/ACAD
			0.043	>CAMPEP_0113811170 /NCGR_PEP_ID=MMETSP0046_2-20120614|19881_1 /TAXON_ID=905079 /ORGANISM="Guillardia theta CCMP2712" /LENGTH=522 /DNA_ID=CAMNT_0000777417 /DNA_START=1 /DNA_END=1566 /DNA_ORIENTATION=+ /assembly_acc=CAM_ASM_000191	XAPAPAPAPAPAPAPAPAPAPAPAALIVSSVRCPFDQSLSPESYIPITLPNTKVLSLVNSVANCELASKLVVATELQTSLCAASFDLEFLLVISNHTHINPLSILSCPCQFKTENLLCENSMEQSSQPHPSFLANEGITNFLALTDKIAVNDAPSPFDPSPEHRHLREVVRDFAEAEVDPQAQEFNKEEKFNLKLFQRLGELGLLGVTVPEEYHGSGMDATAACIIHEELAAADPAFTLSYLAHSILFANNLARNGSEELTYLPKACSGELVGGMCMSEAEAGTDVLGMRTRAEQTGPEEFSISGHKMWITNGTLDGSTTGDVFLVYASSKSPEASSSSSSSKSFSLFLVEKGTRGFTLGQQIKNKCGMRASMTAELVFDDCRIPAKNLVGKEGNAVYC…			siehe zuvor	see above
comp60992_c2_seq3_6_ORF7_274 goniomonas avonlea transcriptome	LTGWQAVDYVTYCTAEGDRIILELQTARYLLKMLKQAREGVPVPGACEYLTVLKGINLAAFAPRPCAARTPQQLRDVSVLLELFRTRALVAVVNAGVRLEAEMRTGKNGSTAWNACSVDLVHASRVHSFYVVLRSFASAIEAAGDASIKLVLTRVCALFACIQIQENLGDWLGILDAAQGNAVREAVRQLLHEVRPDAVALTDAFEFPDNVLNSALGKHDGNVYEALYAAAKASPMNASDPFKGYKHLRPFLDLDFIKEHAAMVRATPAPASRL	MMETSP0046.pep.fa, JGI	nd
>Pt_acyl-CoA oxidase, [19979], gene model partial supported by ESTs, incomplete at the 3`end	MPVNEDLRRERARATFDVKQLTHMLDGGSDRTARRRQLQAIIERDPTGIFSNDDNAYLHRTDRHVRGLAKHVRMVELCRTLGIGDKYDGQVVMDPDFPVLLAALADDLPTALHWIMFVPNIVSLCDEEQQRAWLPLCRDWKMIGCYAQTELGHGSNVRALETTATFVSEDQDGTKGGSFVINSPTITSAKFWPGTLGRTANHAMVIARLIDGHGKDQGMHNFLVPLRSMKDHKLLPGVKSGDIGPKIGYNVMDNGFAQFDNVKIPRRNMAMRFAHVDERGRYSKKSVSAAASKISYITMMQVRAHICNEAGKNLAVACTIVTRYSALRRQGYASDGESELQILDYKQQQHRVFPLIAASYCFFFTGKRVMEQLKDIEDKLVSNKSISKAAVTDIHASSS…	MMETSP0046.pep.fa, JGI	5e-12	>CAMPEP_0113805392 /NCGR_PEP_ID=MMETSP0046_2-20120614|16528_1 /TAXON_ID=905079 /ORGANISM="Guillardia theta CCMP2712" /LENGTH=481 /DNA_ID=CAMNT_0000770711 /DNA_START=1 /DNA_END=1439 /DNA_ORIENTATION=- /assembly_acc=CAM_ASM_000191	XLRGFSSQVVLTSRPQSCFARRSFSSSSERDRISQLSIDEWAEEFKRATVGLASMDIQTISYQESAQRMRDLLKTGLLRNTDLNKRPDRFFLAHRLLAQHAPKLGPGFWIRFTVHYNLCAGTVLGLGNEEQIKELDEWQEKGLLGCFSLTEKLAGVNSGLVVNTQAHWDSRTQTFNLTSPSHGAAKNWISQGLVADRTVVVADLMIEGKPHGPHAFVVNLRDNGQVLPGVLLTDMGRKTVGNDLDNASIAFSNVKLPKSALLNRFADIEGDKYVQKVEGMPVFHMIGQRLFTGRVAVAQAALEFRKSLFDMTKSYADSKKCWSPTGELSLSSIPQLKDIFIENRKSLDTLEAFVGKCEKQLSDCLTSGSLPSLQLVNAIAVAKVKAVEDSIDFCHRLQN…	>jgi|Guith1|147553|fgenesh2_pg.160_#_20	MLRPQLSIDEWAEEFKRATVGLASMDIQTISYQESAQRMRDLLKTGLLRNTDLNKRPDRFFLAHRLLAQH APKLGPGFWIRFTVHYNLCAGTVLGLGNEEQIKELDEWQEKGLLGCFSLTEKLAGVNSGLVVNTQAHWDS RTQTFNLTSPSHGAAKNWISQGLVADRTVVVADLMIEGKPHGPHAFVVNLRDNGQVLPDLDNASIAFSNV KLPKSALLNRFADIEGDKYVQKVEGMPVFHMIGQRLFTGRVAVAQAALEFRKSLFDMTKSYADSKKCWSP TGELSLSSIPQLKDIFIENRKSLDTLEAFVGKCEKQLSDCLTSGSLPSLQLVNAIAVAKVKAVEDSIDFC HRLQNDVGSYALMAGTGFEQKDFLTCCKFAEGDSRILMQKMSRD…	Acyl-CoA oxidase/dehydrogenase	see above
			7e-06	>CAMPEP_0113777276 /NCGR_PEP_ID=MMETSP0046_2-20120614|1229_1 /TAXON_ID=905079 /ORGANISM="Guillardia theta CCMP2712" /LENGTH=495 /DNA_ID=CAMNT_0000740113 /DNA_START=85 /DNA_END=1573 /DNA_ORIENTATION=+ /assembly_acc=CAM_ASM_000191	MCRQFADEELAPNAGSWDKEHKLPVEVIKKMGEMGLMGVSQPTEFGGSGMDTMSYAISLEEISRGCASCGVVMSANNSLYCDPIKMFGTAEQKEKWLTDFASGNKLGCFALSEPGNGSDAGAASTVAVADGDHFVLNGTKNWITNGPTADAAIVFATSDKSAKHKGISAFLVEKGTPGFTTGKPEDKLGIRASGTCSLIFEDCRIPRSHLLGDLGMGFKIAMMTLDGGRIGIASQGVGIAQASLDAAVRYSETRTAFGSPISKLQAIQFKIADMAMKIESARLLTWRAAQMKDDKENFIKAAAMAKLAASEAATFCSHQAIQVLGGYGYVTDYPVERHYRDARITEIYEGTSEIQRLVIAGQVYKDYVEGDELRAASRACNSERVNLVLLLRLLHLLGA…	>jgi|Guith1|71221|e_gw1.34.22.1	MLQSMCRQFADEELAPNAGSWDKEHKLPVEVIKKMGEMGLMGVSQPTEFGGSGMDTMSYAISLEEISRGC ASCGVVMSANNSLYCDPIKMFGTAEQKEKWLTDFASGNKLGCFALSEPGNGSDAGAASTVAVADGDHFVL NGTKNWITNGPTADAAIVFATSDKSAKHKGISAFLVEKGTPGFTTGKPEDKLGIRASGTCSLIFEDCRIP RSHLLGDLGMGFKIAMMTLDGGRIGIASQGVGIAQASLDAAVRYSETRTAFGSPISKLQAIQFKIADMAM KIESARLLTWRAAQMKDDKENFIKAAAMAKLAASEAATFCSHQAIQVLGGYAGYVTDYPVERHYRDARIT EIYEGTSEIQRLVIAGQVYKDYA*	short-chain specific acyl-CoA dehydrogenase	see above
>Sc_POX1 YGL205W SGDID:S000003173	MTRRTTINPDSVVLNPQKFIQKERADSKIKVDQVNTFLESSPERRTLTHALIDQIVNDPI LKTDTDYYDAKKMQEREITAKKIARLASYMEHDIKTVRKHFRDTDLMKELQANDPDKASP LTNKDLFIFDKRLSLVANIDPQLGTRVGVHLGLFGNCIKGNGTDEQIRYWLQERGATLMK GIYGCFAMTELGHGSNVAQLQTRAVYDKQNDTFVIDTPDLTATKWWIGGAAHSATHAAVY ARLIVEGKDYGVKTFVVPLRDPSTFQLLAGVSIGDIGAKMGRDGIDNGWIQFRNVVIPRE FMLSRFTKVVRSPDGSVTVKTEPQLDQISGYSALLSGRVNMVMDSFRFGSKFATIAVRYA VGRQQFAPRKGLSETQLIDYPLHQYRVLPQLCV…	JGI				>jgi|Guith1|147553|fgenesh2_pg.160_#_20	MLRPQLSIDEWAEEFKRATVGLASMDIQTISYQESAQRMRDLLKTGLLRNTDLNKRPDRFFLAHRLLAQH APKLGPGFWIRFTVHYNLCAGTVLGLGNEEQIKELDEWQEKGLLGCFSLTEKLAGVNSGLVVNTQAHWDS RTQTFNLTSPSHGAAKNWISQGLVADRTVVVADLMIEGKPHGPHAFVVNLRDNGQVLPDLDNASIAFSNV KLPKSALLNRFADIEGDKYVQKVEGMPVFHMIGQRLFTGRVAVAQAALEFRKSLFDMTKSYADSKKCWSP TGELSLSSIPQLKDIFIENRKSLDTLEAFVGKCEKQLSDCLTSGSLPSLQLVNAIAVAKVKAVEDSIDFC HRLQNDVGSYALMAGTGFEQKDFLTCCKFAEGDSRILMQKMSRD…	Acyl-CoA oxidase/dehydrogenase	ACOX?, see above

## Sheet: ACAD
Query_ID	Query_Seq	DB	Evalue	Hit_ID	Hit_Seq	JGI_ID	JGI_SEQ	BlastP	Comment	Sequencher corrected seq	PTS1 manual detection?	PTS1 terminal?	SignalP3.0 (NN, HMM)	SignalP4.1	SignalP 5.0	TargetP	TargetP 2.0	PredSL	predotar	TMHMM	PTS1 target signal predictor	PTS2 target signal predictor	Pex19BS target signal predictor	PTS1 predictor
>Pt_acyl-CoA dehydrogenase, [42907], gene model partial supported by ESTs, incomplete at the 5`end	MNSASLTYLRPDVAALKKRMDDFVELECIPAEAEYEAHMKDRNGADRWTMEAVPPCINRLKNRARELGLWNLFVPPHLISRIPERALAPAVALSYREYGILCESLGRAPTVAPEACNTSAPDTGNMEVFLEFGTPAQKTTYLIPLLQGQIRSAFLMTEPDVASSDPTNLETKLTKKISNGTVEYILTGRKWWSTGAMDPRCRVALVVAKMDYSDPSCQAQPQTSKHGAHTIVAVPLPHPQVIMQRPLTVFGYDDAPHGHAEVVLNGVRLDESDLIFGEGSGFRVSQARLGPGRIHHCMRALGIATRSYELMLQRTMERKTFGKYLWEHGGCQDAIADSASDLEAARLLTLSCAAAMDDVGVKNARDKIGIIKVTVPELTYRVVDRAIQVFGGAGVHEDL…	JGI				>jgi|Guith1|87673|estExt_Genewise1Plus.C_440171	MRECVYPAEESVMRHAQGKERWTVPAEVEELKEEAKRRGLWNLWITRDLDPGHDGAGLTNVDYAGLAEVL GAVPFASELVNCSAPDTGNMEVLLKYGSEELKRKFLPDLLSGKARSCFAMTEPAVASSDATNVQSTIRRE GDRYVLNGRKWWTSGAMDPRCSVMIFMGKTDPSAPRHQQQSMVVVPMPSPGLRVLRPLRVFGFDDAPHGH AEVELKDVSVPASHLLLGEGRGFEIAQGRLGPGRIHHCMRLIGLAERSLALMCKRAKQRVAFGKKLEEQG TIRADIARARLMINQTRLLCLDAARAIDMGGPKAAREAIALIKVAAPQMAVWVTDRAMQQVHGAAGFCDD FPLSFLYAQARTLQMADGPDEVHLESIARMELNKHKQD*	acyl-CoA dehydrogenase	N-term. incomplete	MGPRPRPHTARDIARRLQEFMRECVYPAEESVMRHAQGKERWTVPAEVEELKEEAKRRGLWNLWITRDLDPGHDGAGLTNVDYAGLAEVLGAVPFASELVNCSAPDTGNMEVLLKYGSEELKRKFLPDLLSGKARSCFAMTEPAVASSDATNVQSTIRREGDRYVLNGRKWWTSGAMDPRCSVMIFMGKTDPSAPRHQQQSMVVVPMPSPGLRVLRPLRVFGFDDAPHGHAEVELKDVSVPASHLLLGEGRGFEIAQGRLGPGRIHHCMRLIGLAERSLALMCKRAKQRVAFGKKLEEQGTIRADIARARLMINQTRLLCLDAARAIDMGGPKAAREAIALIKVAAPQMAVWVTDRAMQQVHGAAGFCDDFPLSFLYAQARTLQMADGPDEVHLESIAR…	(-)	(-)	(-), (-)	(-)	other	M	other	other	none	(-)	(-)	(-)	(-)	(-)
						>jgi|Guith1|98427|estExt_Genewise1.C_1930030	MRKFHGARALSLIHRSWRMRASRTFSHSLTRSLSTHAPSPFDPSPEHRHLREVVRDFAEAEVDPQAQEFN KEEKFNLKLFQRLGELGLLGVTVPEEYHGSGMDATAACIIHEELAAADPAFTLSYLAHSILFANNLARNG SEELKHAYLPKACSGELVGGMCMSEAEAGTDVLGMRTRAEQTGPEEFSISGHKMWITNGTLDGSTTGDVF LVYASSKSPEASSSSSSSKSFSLFLVEKGTRGFTLGQQIKNKCGMRASMTAELVFDDCRIPAKNLVGKEG NAVYCMMRNLELERLCLAAMSCGIARRCVETMARYARDRKAFGKPIGQFGQVQRLVADGYAKMSAGRAFL YSVAQKLKLDADPSETNERMQTDAVKLFCGEMAKSVADSAMQVL…	isovaleryl-CoA dehydrogenase	not ACOX/ACAD	MRKFHGARALSLIHRSWRMRASRTFSHSLTRSLSTHAPSPFDPSPEHRHLREVVRDFAEAEVDPQAQEFNKEEKFNLKLFQRLGELGLLGVTVPEEYHGSGMDATAACIIHEELAAADPAFTLSYLAHSILFANNLARNGSEELTYLPKACSGELVGGMCMSEAEAGTDVLGMRTRAEQTGPEEFSISGHKMWITNGTLDGSTTGDVFLVYASSKSPEASSSSSSSKSFSLFLVEKGTRGFTLGQQIKNKCGMRASMTAELVFDDCRIPAKNLVGKEGNAVYCMMRNLELERLCLAAMSCGIARRCVETMARYARDRKAFGKPIGQFGQVQRLVADGYAKMSAGRAFLYSVAQKLKLDADPSETNERMQTDAVKLFCGEMAKSVADSAMQVLGGNGYLA…	(-)	(-)	(-), (-)	(-)	other	M	mito	mitochondrion	mito	(-)	(-)	(-)	(-)	(-)
						>jgi|Guith1|71272|e_gw1.34.83.1	MSKMLQSMCRQFADEELAPNAGSWDKEHKLPVEVIKKMGEMGLMGVSQPTEFGGSGMDTMSYAISLEEIS RGCASCGVVMSANNSLYCDPIKMFGTAEQKEKWLTDFASGNKLGCFALSEPGNGSDAGAASTVAVADGDH FVLNGTKNWITNGPTADAAIVFATSDKSAKHKGISAFLVEKGTPGFTTGKPEDKLGIRASGTCSLIFEDC RIPRSHLLGDLGMGFKIAMMTLDGGRIGIASQGVGIAQASLDAAVRYSETRTAFGSPISKLQAIQFKIAD MAMKIESARLLTWRAAQMKDDKENFIKAAAMAKLAASEAATFCSHQAIQVLGGYAGYVTDYPVERHYRDA RITEIYEGTSEIQRLVIAGQVYKDYA*	short-chain specific acyl-CoA dehydrogenase, mitochondrial isoform X2	N-term. incomplete? Blast hits are all ca. 30 aa longer at n and clearly annotated as mirochondrial isoform	MFLRQSLQRSSISAKTLLRHHVCRSITTYSQVSDEHKMLQSMCRQFADEELAPNAGSWDKEHKLPVEVIKKMGEMGLMGVSQPTEFGGSGMDTMSYAISLEEISRGCASCGVVMSANNSLYCDPIKMFGTAEQKEKWLTDFASGNKLGCFALSEPGNGSDAGAASTVAVADGDHFVLNGTKNWITNGPTADAAIVFATSDKSAKHKGISAFLVEKGTPGFTTGKPEDKLGIRASGTCSLIFEDCRIPRSHLLGDLGMGFKIAMMTLDGGRIGIASQGVGIAQASLDAAVRYSETRTAFGSPISKLQAIQFKIADMAMKIESARLLTWRAAQMKDDKENFIKAAAMAKLAASEAATFCSHQAIQVLGGYAGYVTDYPVERHYRDARITEIYEGTSEIQRL…	(-)	(-)	(-), (-)	(-)	other	M	mito	mitochondrion	mito	(-)	(-)	(-)	(-)	(-)
						>jgi|Guith1|156886|fgenesh2_pm.3_#_44	MDKCPSDQQQTDTNRSIVAHPWRHDPEPTSRPAVTALSEEELALKEHVSAFAKEVIGPKVREMDDKGVMD PEIIAACFEMGIMGIEAPVEYGGVGLGFTAACVVIEEIAKVDPAVAVMVDIHNTLNITAFNRYATTEQKE KYFPRLCKSALSSFCLSESGSGSDAFALKTKAEWDEASQEWVLNGTKSWISNSKEAEIFIIFANTDFSEA HKGITAFIVDKSNPGIAVGAKEDKLGIRASSTCEVTLENCRVSKDAMLGKRGQGYKMAIELLNEGRIGIG AQMVGLALGAFENTLPYLHERKQFGRSVADFQGMQFQYARALMEIEAAKVLVYNAARLKEAKAPFVMEAA MAKLKATEVAQSTASQCIDWLGGIGFTKGMPAEKYYRDSKIGTI…	acyl-CoA dehydrogenase protein 1	Short chain acyl-CoA dehydrogenases and eukaryotic short/branched chain acyl-CoA dehydrogenases	MRRNFLFMPFPRRLVLSPSSHKVSTLSAGFFSARLSSSLANAANHESQIMDKCPSDQQQTDTNRSIVAHPWFLGSQRNLNLIELCCDHTSSHRIGIFPCHRSLLKVETRRTFCARRHDPEPTSRPAVTALSEEELALKEHVSAFAKEVIGPKVREMDDKGVMDPEIIAACFEMGIMGIEAPVEYGGVGLGFTAACVVIEEIAKVDPAVAVMVDIHNTLNITAFNRYATTEQKEKYFPRLCKSALSSFCLSESGSGSDAFALKTKAEWDEASQEWVLNGTKSWISNSKEAEIFIIFANTDFSEAHKGITAFIVDKSNPGIAVGAKEDKLGIRASSTCEVTLENCRVSKDAMLGKRGQGYKMAIELLNEGRIGIGAQMVGLALGAFENTLPYLHERKQFGR…	(-)	(-)	(-), (+)	(-)	other	M	mito	mitochondrion	mito	(-)	(-)	(-)	(-)	(TZ)
>AAM65329.1 acyl-coA dehydrogenase [Arabidopsis thaliana]	MAVLSSADRASNEKKVKSSYFDLPPMEMSVAFPQATPASTFPPCTSDYYHFNDLLTPEEQAIRKKVRECM EKEVAPIMTEYWEKAEFPFHITPKLGAMGVAGGSIKGYGCPGLSITANAIATAEIARVDASCSTFILVHS SLGMLTIALCGSEAQKEKYLPSLAQLNTVACWALTEPDNGSDASGLGTTATKVEGGWKINGQKRWIGNST FADLLIIFARNTTTNQINGFIVKKDAPGLKATKIPNKIGLRMVQNGDILLQNVFVPDEDRLPGVNSFQDT SKVLAVSRVMVAWQPIGISMGIYDMCHRYLKERKQFGAPLAAFQLNQQKLVQMLGNVQAMFLMGWRLCKL YETGQMTPGQASLGKAWISSKARETASLGRELLGGNGILADFLV…	JGI				siehe hits für Phaeo ACAD außer 87673
						>jgi|Guith1|90066|estExt_Genewise1Plus.C_1150003	MLRGVSRNVARRTFFNAAYGLAKKVMPKISETEAAALNSGSVSFDGELFKGDTSSKHLLEKYSLKLTPEE EAFLKNETEQLCEMLNNHQIDVDQNLPPNVWQFIREKRFMGMIIPKKYGGLGFSGHGHALVVEKIAGRNG AAAVTVMVPNSLGPGELLYHYGTEEQKNHYLPRLANGIDIPCFGLTGAPNGSDAAGSMVDEGVVVMEDGV LGMRVNFSKRYITLAPVATLVGLAFKLKDPSKLLTKGKEGITVALLPTSPNQFAPSGIQGLKTGNRHDPL GTPFMNGTVQGQNVFIPMSCIIGGEERAGYGWNMLVECLGEGRGISLPAGSIAGMKLSTLAVGGYARIRK QFKVPIADMEGVQEKLAVIARNSYQSIAAQHLFNAILATGQKPP…	Acyl-CoA dehydrogenase	Short chain acyl-CoA dehydrogenases and eukaryotic short/branched chain acyl-CoA dehydrogenases	MLRGVSRNVARRTFFNAAYGLAKKVMPKISETEAAALNSGSVSFDGELFKGDTSSKHLLEKYSLKLTPEEEAFLKNETEQLCEMLNNHQIDVDQNLPPNVWQFIREKRFMGMIIPKKYGGLGFSGHGHALVVEKIAGRNGAAAVTVMVPNSLGPGELLYHYGTEEQKNHYLPRLANGIDIPCFGLTGAPNGSDAAGSMVDEGVVVMEDGVLGMRVNFSKRYITLAPVATLVGLAFKLKDPSKLLTKGKEGITVALLPTSPNQFAPSGIQGLKTGNRHDPLGTPFMNGTVQGQNVFIPMSCIIGGEERAGYGWNMLVECLGEGRGISLPAGSIAGMKLSTLAVGGYARIRKQFKVPIADMEGVQEKLAVIARNSYQSIAAQHLFNAILATGQKPPVLSAI…	(-)	(-)	(-), (-)	(-)	other	M	mito	mitochondrion	mito	(-)	(-)	(-)	(-)	(+)
>CML080C (C. merolae)	MLRVFRLRLFGWGHFQRRLDRSVPRYSVEVYGQTRSLATPAGVAGAQTAAHLSVLQATVA RFAREQIAPAIFSREQQGCIEPSLWRALFEQGLMGMEIPSDFGGSGLSFVETCASIEQLS KVDPAVALVVDIQNTLLNRAVLHFGTREQQALWLPRLARDTVGSFALSEPEAGSDAFSLR THADLEQATSTTSRRYVISGSKLWISSAAEAQWMLVFATVDPAQKHRGITAFVIDNVDEA KALGQLQIGPKEDKLGIRATSCCPVHFHRCVIDADRQVLGGLGQGYRVAMRALNEGRIGI AAQMIGLAQGALDATLPYLETRCQFGRPLIDNQGLQFQIAQAAAELEAVRALTFQAARLV DEHQGTSAAAHLAEIARQAASAKLLAAQTACRL…	JGI				siehe hits für Phaeo/At ACAD
						>jgi|Guith1|113578|au.68_g14680	MGAKVFYANAIAKLQKRGFIGPAYTLAKSVMPKISETEAAALNSGSVCFDRELFEGNPSTKKLMEKYKIK ISPEEQAFIENETEALCEMLDSHQIDKDQNLPPEVWNYIRENKFMGMIIPKKYGGLGFSGHGHARVVEKI AGRNGAAAVTVMVPNSLGPGELLYHYGTPEQQNFYLPRLAHGIDIPCFGLTGAPNGSDAAGSMQDEGVVV QENGVLGMRVSFSKRYITLAPVATVVGLAFKLRDPNKLLTKGKEGITVALLPTEPNQFAPEGIKGLRVGA RHNPLNAAFMNGTVQGDNVFIPMSCVIGGEAKTGYGWNMLVECLGEGRGISLPAMAVSSGRLSCLAVGGY ARVRKQFKVPIANMEGVQEKLAVIARNTYQCVAGQHLFDAILAE…	Acyl-CoA dehydrogenase	Short chain acyl-CoA dehydrogenases and eukaryotic short/branched chain acyl-CoA dehydrogenases	MLQGPRKGAAALSARGAKVFYANAIAKLQKRGFIGPAYTLAKSVMPKISETEAAALNSGSVCFDRELFEGNPSTKKLMEKYKIKISPEEQAFIENETEALCEMLDSHQIDKDQNLPPEVWNYIRENKFMGMIIPKKYGGLGFSGHGHARVVEKIAGRNGAAAVTVMVPNSLGPGELLYHYGTPEQQNFYLPRLAHGIDIPCFGLTGAPNGSDAAGSMQDEGVVVQENGVLGMRVSFSKRYITLAPVATVVGLAFKLRDPNKLLTKGKEGITVALLPTEPNQFAPEGIKGLRVGARHNPLNAAFMNGTVQGDNVFIPMSCVIGGEAKTGYGWNMLVECLGEGRGISLPAMAVSSGRLSCLAVGGYARVRKQFKVPIANMEGVQEKLAVIARNTYQCVAGQ…	(-)	(-)	(-), (-)	(-)	other	M	mito	mitochondrion	mito	(-)	(-)	(-)	(-)	(-)

## Sheet: Enoyl-Coa Hydratase
Query_ID	Query_Seq	DB	Evalue	Hit_ID	Hit_Seq	JGI_ID	JGI_SEQ	BlastP	Comment	Sequencher corrected seq	PTS1 manual detection?	PTS1 terminal?	SignalP3.0 (NN, HMM)	SignalP4.1	SignalP 2.0	TargetP	TargetP 2.0	PredSL	predotar	TMHMM	PTS1 target signal predictor	PTS2 target signal predictor	Pex19BS target signal predictor	PTS1 predictor
>Pt_bifunctional enzyme, [55069], gene model supported by ESTs	MTRSQVVSSSSQGLPTDTTAVICLADAAAGASPLHPLNAKLRLYLLQQLRAAEDNPAVTSLILTGGGPNFSAGADLTEFASLIPAAATTVPTPSDVGHHHPHAAPSLIDVVTAIEACRKPIVAAIDGVCLGGGCELALACHARVATARARLGLPEVHVGVIPGAGGTQRLPKLVGLRQALPMILQGSTVSAASALRMGLLDAIAPEATADSLRTTARQWAAYGEVLPTIRRTGDLQRPESPAEAHALLHVAELSLPPLGSHGMRAAIQALRASGTPIQHGMRRSPQGRARRHVFFATRRAQKVWSPVSNAVPTAGPPHGLWSKDDAQSAVPVAVVGAGTMGSGIALVLLQAGFHVTLVDVHAPALAKGMEFLKRTLASMVQRRQLKPTQLTALEAKLRA…	JGI				>jgi|Guith1|161810|estExt_fgenesh2_pg.C_140081	MSCHSALRRRLNARMVSFSARYSSLLLPLPPSSPRTTSTRLQKTFPATSWSPPPFLCRALSSRNEVEERI RKYAKEACRVEELQGFEAKDVLSSAVIGAGTMGGGIAMCLAEKNIKVQLIDKDPKMLQGCFERMKKNWEN AVSKGKITKEVLEQRLKCIHLHDSVDACRGVDLVIEAIFEDMKAKKEIFKEVDTVAKEDAILASNTSTLN IDHIFSDVSRPHNTVGLHFFSPAQVMPLLEVVRGGSSSKQTLATAMKLGQTLGKSPVLAGNCFGFIGNRM FESYTKEAMFLLEEGALPHEVDEAIQEWGMVMGPFAVSDLAGKCSWPIVAFSHGRMIAGLDIGYLIRKEQ GLVDPQTRSKESGRYAGTIADRLVLSGRKGQKTQGGFYDYSKGR…	3-hydroxyacyl-CoA dehydrogenase	see 3HCD
						>jgi|Guith1|121132|au.214_g22234	MIQRMMSTASSENVSVSMHDDGIAVVSLDIKNSKVNTLGKALLTELPPILETLENVDDPHVKSVIFISAK KNNFIAGADINIFDEIAVQGKDAIKKQVCQLTQGFFDRMEKGKVKIAAIDGSCLGGGAEFALACHYRIAS VNPSTAIGFPEVMLGLLPGAGGTQRLPKLIGVQGLTQDATKLLQCALATARLLNKDLNFTSKTGEMKLPK RGELPWMSAYFEDGIKSYSFLRDFYFGQARKMALKQTNGNYPAPIKIIEVLEGSIAKNALGKDQGYEMEA DAFAELALTKESSGLRSLFFGQTSVKKNPFSGAMDVKKVGVLGAGLMGSGIAEVTIAKGVPVVLKDVSAK GLSVGETNIQKSMQDKVKKKRMTSFEKDVTMSRLIGVHNDMPSW…	trifunctional enzyme subunit alpha, mitochondrial	multifunctional enzyme (ECH-3HCD)	MLNCLSIYLLVCRSSVHNNRSAYPRLLSRRAFHELAGSSNWITTGYRMIQRMMSTASSENVSVSMHDDGIAVVSLDIKNSKVNTLGKALLTELPPILETLENDPHVKSVIFISAKKNNFIAGADINIFDEIAVQGKDAIKKQVCQLTQGFFDRMEKGKVKIAAIDGSCLGGGAEFALACHYRIASVNPSTAIGFPEVMLGLLPGAGGTQRLPKLIGVQDALPMIMTGGSKTAQQAKKLKLVDQTCDPGQLLQCALATARLLNKGEMKLPKRGELPWMSAYFEDGIKSYSFLRDFYFGQARKMALKQTNGNYPAPIKIIEVLEGSIAKNALGKDQGYEMEADAFAELALTKESSGLRSLFFGQTSVKKNPFSGAMDVKKVGVLGAGLMGSGIAEVTIAKG…	(-)	(-)	(-), (-)	(-)	other	M	mito	mitochondrion	possibly mito	(-)	(-)	(-)	(-)	(-)
						>jgi|Guith1|88345|estExt_Genewise1Plus.C_580023	MLSLRRIAVTTRNLPFSTIQGIRSLTTKASYNNILVEKRGKVALLTLNRPKALNALNSELMNELQDAMST LDTDSGVGAFVLTGSEKAFAAGADIKEMSSKTFVDTYKGNWLSNWGSISRLRKPIIAAVNGYALGGGCEV AMMCDIIYAGDNARFGQPEITIGTIPGGGGTQRLIRAIGKARAMEMILTGEQMTAEEALRSGLVAKVFPK EETVAKAIETAEKISSFSQNHVIMAKEAVNQAYEVGLQQGLLFELRSFWTTFATEDQKEGMAAFIEKRKP NFRDQ*	enoyl-CoA hydratase		MLSLRRIAVTTRNLPFSTIQGIRSLTTKASYNNILVEKRGKVALLTLNRPKALNALNSELMNELQDAMSTLDTDSGVGAFVLTGSEKAFAAGADIKEMSSKTFVDTYKGNWLSNWGSISRLRKPIIAAVNGYALGGGCEVAMMCDIIYAGDNARFGQPEITIGTIPGGGGTQRLIRAIGKARAMEMILTGEQMTAEEALRSGLVAKVFPKEETVAKAIETAEKISSFSQNHVIMAKEAVNQAYEVGLQQGLLFELRSFWTTFATEDQKEGMAAFIEKRKPNFRDQ.	(-)	(-)	(-), (-)	(-)	other	M	mito	mitochondrion	mito	(-)	(-)	(-)	(?)	(-)
						>jgi|Guith1|55595|gw1.14.233.1	VTVEMKSSKVAIVRMNRPPVNALSKDLMHGLRRTICDLEDNDVKGIVLTSSSKVFCAGLDLAELLNPTQE FVSSFWKELQGLWITLYSSRLVTVAAVNGAAPAAGCMLALSCDYRMMSSKNVIGMNETKFGLFPPPWFVE LMADTVGRRKAEMLLLQGTLLSTEDALACGMIDQIVE	3,2-trans-enoyl-CoA isomerase, mitochondrial	not ECH; enoyl-CoA delta isomerase	MALARMRLFGAMRRMSTTAEKLVTVEMKSSKVAIVRMNRPPVNALSKDLMHGLRRTICDLEDNDVKGIVLTSSSKVFCAGLDLAELLNPTQEFVSSFWKELQGLWITLYSSRLVTVAAVNGAAPAAGCMLALSCDYRMMSSKNVIGMNETKFGLFPPPWFVELMADTVGRRKAEMLLLQGTLLSTEDALACGMIDQIVESERLVDAACEYAEKVVKSTDRKAYQTTKESLRARATNDLLKIQEEEQRIFSQLFTSPNIQDKIAKYVESLKSK.	(-)	(-)	(-), (-)	(-)	other	M	mito	mitochondrion	mito	(-)	(-)	(-)	(-)	(-)
						>jgi|Guith1|99846|au.3_g948	MLARQGFGRVARELGRRRMSTGEEKILSEVKEGVAFLTLNDNSKRNALSFSLMTELRDKIQSFEEDRSVK VAVLRHAGKVFSSGHDLKELSMLQKTVGSTEKVFAACSDLMLAIRKVRYPVIAEVSGLATAGGCQLVAAC DLAVASEEATFSTPGVKIGLFCTTPGVAIARSMHAKHAMSMLLTGDMLTAEQALSYGLVNQVTTPHALQA TTESLAMKIAAAPSETISIGKAAFYKQASMEDLVAAYEYGKGVMVNNMKIADAEEGIGAFIEKRKPVWKT *	enoyl-CoA hydratase	ECH	MNLAMLARQGFGRVARELGRRRMSTGEEKILSEVKEGVAFLTLNDNSKRNALSFSLMTELRDKIQSFEEDRSVKVAVLRHAGKVFSSGHDLKELSMLQKTVGSTEKVFAACSDLMLAIRKVRYPVIAEVSGLATAGGCQLVAACDLAVASEEATFSTPGVKIGLFCTTPGVAIARSMHAKHAMSMLLTGDMLTAEQALSYGLVNQVTTPHALQATTESLAMKIAAAPSETISIGKAAFYKQASMEDLVAAYEYGKGVMVNNMKIADAEEGIGAFIEKRKPVWKT.	(-)	(-)	(-), (-)	(-)	other	M	mito	mitochondrion	possibly mito	(-)	(-)	(-)	(-)	(-)
						>jgi|Guith1|85732|estExt_Genewise1Plus.C_180062	MSLGKSGRSKAPQQEKDGFHLVSNKDTQWHDRTQAQNFKDIRYHTSDEGIAKITINRPEVHNAFRPLTIQ ELRTAFALAQDDVSIGVIILCGEGPNAFCSGGDQTLRGEGGYDDGTEPVPRLSVLDLQVQMRRCPKPVIA MIAGYAVGGGHILHMVCDLSLAADNALFGQTGPKVGSFDAGYGSSHMARIVGQKKAREIWFLCRLYNAKE ALEMKLVNSVVPLAELERETLRWCRRILALSPTALACLKAAINADEDGQAGIMELAGQATRLYYLSEEGK EGRNAFVQRRPPAFRSIPSSRL*	1,4-dihydroxy-2-naphthoyl-CoA synthase	not ECH; DNCS, MenB	MSLGKSGRSKAPQQEKDGFHLVSNKDTQWHDRTQAQNFKDIRYHTSDEGIAKITINRPEVHNAFRPLTIQELRTAFALAQDDVSIGVIILCGEGPNAFCSGGDQTLRGEGGYDDGTEPVPRLSVLDLQVQMRRCPKPVIAMIAGYAVGGGHILHMVCDLSLAADNALFGQTGPKVGSFDAGYGSSHMARIVGQKKAREIWFLCRLYNAKEALEMKLVNSVVPLAELERETLRWCRRILALSPTALACLKAAINADEDGQAGIMELAGQATRLYYLSEEGKEGRNAFVQRRPPAFRSIPSSRL.	(-)	(-)	(-), (-)	(-)	other	(-)	other	(-)	none	(-)	(-)	(-)	(-)	(+)
						>jgi|Guith1|86481|estExt_Genewise1Plus.C_270175	MLGFRRISTRPHAAGLWSSSLPHSSGLFLSSSPRAAHCAVRCSSTPASVLFAPRRTLSTAAQEDEPLILE RRTLKNGSYATVVTLSRPDKLNALDLNMFRAIAKAAEDVAKDRETRVVVLRGAGRAFCSGLDVKSIITNP LKSVESIRKLMQRPEGKLSNLAQDVGYLWRQVPAPVIAVTHGVCFGGGFQIALGADFRFSDKSCKFSIME GKWGLVPDMSATITLRELVPIDVAKELTMTARIFDAQEAKSLGLVTKLCDDPFEEAMAFCETLSNQSPDA VAGAKQLFNRTYVDTSEEEALKIESELQHELLRGWNVLSSVAKELVFQAL*	enoyl-CoA hydratase	ECH	MLGFRRISTRPHAAGLWSSSLPHSSGLFLSSSPRAAHCAVRCSSTPASVLFAPRRTLSTAAQEDEPLILERRTLKNGSYATVVTLSRPDKLNALDLNMFRAIAKAAEDVAKDRETRVVVLRGAGRAFCSGLDVKSIITNPLKSVESIRKLMQRPEGKLSNLAQDVGYLWRQVPAPVIAVTHGVCFGGGFQIALGADFRFSDKSCKFSIMEGKWGLVPDMSATITLRELVPIDVAKELTMTARIFDAQEAKSLGLVTKLCDDPFEEAMAFCETLSNQSPDAVAGAKQLFNRTYVDTSEEEALKIESELQHELLRGWNVLSSVAKGVGLPSVVTPGHSKRSDFWHKEA.	(-)	(-)	(-), (+)	(-)	other	M	mito	mitochondrion	mito	(-)	(-)	(-)	(-)	(-)
>CMK139C	MRSFVTGKSRLLLQRLLLLSSSPVVGGCTARASRQCRCFSAAPGDYSNLQVEVRGNVGLV AIHRPAALNALNDETTAELLDALQRYDRDSTIGAIVLTGTDRAFAAGADIKEMANRSFSQ ARRRDAGSFMDLFFALRSPTIAAVRGYALGGGCELALACDIVYAAEDAQFGLPEVQIGTI PGWGGTQRLVRAIGKARAMEMILSGRRISSREAEAWGLVAAVHPEDKLLTAALDTATKIA SLSQPIVQMAKAAVNAAYEMPLRSGVLYERALFQSTFATQDQKEGMTAFLDKREPKWTNA	JGI				siehe hits für Phaeo bifunc. Enzyme und
						>jgi|Guith1|100480|au.4_g1582	MSSTIDAQIFDNGMAEIVLNRPQALNAADSSMTQHMHAKLKQWGEESRIKACVLRSSSDRAFCSGGDVKA LALALQEEEETRLAHEALGNEYKLIHEVSSMKIPTVSIMNGVTMGFGIGLGCACRYRVVTEKTIMAMPEN GIGLFPDVGFAWLMRNRPAHGLYFALTGARIHARDDSCGTMIDLGLGTHFVSTEKLQDLIEDLENVDLSS NQDVRIEECLNKYAETGGRASKGRHSGIIEKLFDYKQYDNVQDIFAALEQEIDRSGDEATSAFLRETLSC MQAACPFSLASTLAHFKSVFQQQSVDQQLKLTDLKSVLMQEYRLATRLAYRGDFLEGVSSKLIRKDNKSA WNPQTLNDVKV*	3-hydroxyisobutyryl-CoA hydrolase-like	not ECH; Amino acid degradation	MRGREGSELAAPRGASELRGSRQGHEGRAMRRCERLDMPRCRREQNPLEHGGPRDLFTEEDGPPRFRSMVPTACWMVQAHALIASSGLYSSTVRPVRPVRPAGGSRLHLSMSSTIDAQIFDNGMAEIVLNRPQALNAADSSMTQHMHAKLKQWGEESRIKACVLRSSSDRAFCSGGDVKALALALQEEEETRLAHEALGNEYKLIHEVSSMKIPTVSIMNGVTMGFGIGLGCACRYRVVTEKTIMAMPENGIGLFPDVGFAWLMRNRPAHGLYFALTGARIHARDDSCGTMIDLGLGTHFVSTEKLQDLIEDLENVDLSSNQDVRIEECLNKYAETGGRASKGRHSGIIEKLFDYKQYDNVQDIFAALEQEIDRSGDEATSAFLRETLSCMQAACPFSL…	(-)	(-)	(-), (-)	(-)	other	(-)	other	mitochondrion	none	(-)	(-)	(-)	(-)	(-)
>CAB78722.1 enoyl-CoA hydratase [Arabidopsis thaliana]	MLKSLQNAFESIHQDNSARVVMIRSLVPGVFCAGADLKERRTMSPSEVHTYVNSLRYMFSFIEALSIPTI AAIEGAALGGGLEMALACDLRICGENAVFGLPETGLAIIPGAGGTQRLSRLVGRSVSKELIFTGRKIDAI EAANKGLVNICVTAGEAHEKAIEMAQQINEKGPLAIKMAKKAIDEGIETNMASGLEVEEMCYQKLLNTQD RLEGLAAFAEKRKPLYTGN					siehe teilweise hits für Phaeo bifunc. Enzyme und

## Sheet: 3-Hydroxyacyl-CoA Dehydrogenase
Query_ID	Query_Seq	DB	Evalue	Hit_ID	Hit_Seq	JGI_ID	JGI_SEQ	BlastP	Comment	Sequencher corrected seq	PTS1 manual detection?	PTS1 terminal?	SignalP3.0 (NN, HMM)	SignalP4.1	SignalP 5.0	TargetP	TargetP 2.0	PredSL	Predotar	TMHMM	PTS1 target signal predictor	PTS2 target signal predictor	Pex19BS target signal predictor	PTS1 predictor
>Pt_bifunctional enzyme, [55069], gene model supported by ESTs	MTRSQVVSSSSQGLPTDTTAVICLADAAAGASPLHPLNAKLRLYLLQQLRAAEDNPAVTSLILTGGGPNFSAGADLTEFASLIPAAATTVPTPSDVGHHHPHAAPSLIDVVTAIEACRKPIVAAIDGVCLGGGCELALACHARVATARARLGLPEVHVGVIPGAGGTQRLPKLVGLRQALPMILQGSTVSAASALRMGLLDAIAPEATADSLRTTARQWAAYGEVLPTIRRTGDLQRPESPAEAHALLHVAELSLPPLGSHGMRAAIQALRASGTPIQHGMRRSPQGRARRHVFFATRRAQKVWSPVSNAVPTAGPPHGLWSKDDAQSAVPVAVVGAGTMGSGIALVLLQAGFHVTLVDVHAPALAKGMEFLKRTLASMVQRRQLKPTQLTALEAKLRA…	JGI				>jgi|Guith1|161810|estExt_fgenesh2_pg.C_140081	MSCHSALRRRLNARMVSFSARYSSLLLPLPPSSPRTTSTRLQKTFPATSWSPPPFLCRALSSRNEVEERI RKYAKEACRVEELQGFEAKDVLSSAVIGAGTMGGGIAMCLAEKNIKVQLIDKDPKMLQGCFERMKKNWEN AVSKGKITKEVLEQRLKCIHLHDSVDACRGVDLVIEAIFEDMKAKKEIFKEVDTVAKEDAILASNTSTLN IDHIFSDVSRPHNTVGLHFFSPAQVMPLLEVVRGGSSSKQTLATAMKLGQTLGKSPVLAGNCFGFIGNRM FESYTKEAMFLLEEGALPHEVDEAIQEWGMVMGPFAVSDLAGKCSWPIVAFSHGRMIAGLDIGYLIRKEQ GLVDPQTRSKESGRYAGTIADRLVLSGRKGQKTQGGFYDYSKGR…	3-hydroxyacyl-CoA dehydrogenase	3HCD	MSCHSALRRRLNARMVSFSARYSSLLLPLPPSSPRTTSTRLQKTFPATSWSPPPFLCRALSSRNEVEERIRKYAKEACRVEELQGFEAKDVLSSAVIGAGTMGGGIAMCLAEKNIKVQLIDKDPKMLQGCFERMKKNWENAVSKGKITKEVLEQRLKCIHLHDSVDACRGVDLVIEAIFEDMKAKKEIFKEVDTVAKEDAILASNTSTLNIDHIFSDVSRPHNTVGLHFFSPAQVMPLLEVVRGGSSSKQTLATAMKLGQTLGKSPVLAGNCFGFIGNRMFESYTKEAMFLLEEGALPHEVDEAIQEWGMVMGPFAVSDLAGLDIGYLIRKEQGLVDPQTRSKESGRYAGTIADRLVLSGRKGQKTQGGFYDYSKGRNPERDPSVEEIVKSVSRDLGVT…	(-)	(-)	(-), (+)	(-)	other	M	mito	mitochondrion	mito	(-)	(-)	(-)	(-)	(-)
						>jgi|Guith1|121132|au.214_g22234	MIQRMMSTASSENVSVSMHDDGIAVVSLDIKNSKVNTLGKALLTELPPILETLENVDDPHVKSVIFISAK KNNFIAGADINIFDEIAVQGKDAIKKQVCQLTQGFFDRMEKGKVKIAAIDGSCLGGGAEFALACHYRIAS VNPSTAIGFPEVMLGLLPGAGGTQRLPKLIGVQGLTQDATKLLQCALATARLLNKDLNFTSKTGEMKLPK RGELPWMSAYFEDGIKSYSFLRDFYFGQARKMALKQTNGNYPAPIKIIEVLEGSIAKNALGKDQGYEMEA DAFAELALTKESSGLRSLFFGQTSVKKNPFSGAMDVKKVGVLGAGLMGSGIAEVTIAKGVPVVLKDVSAK GLSVGETNIQKSMQDKVKKKRMTSFEKDVTMSRLIGVHNDMPSW…	trifunctional enzyme subunit alpha, mitochondrial	see ECH	MLNCLSIYLLVCRSSVHNNRSAYPRLLSRRAFHELAGSSNWITTGYRMIQRMMSTASSENVSVSMHDDGIAVVSLDIKNSKVNTLGKALLTELPPILETLENDPHVKSVIFISAKKNNFIAGADINIFDEIAVQGKDAIKKQVCQLTQGFFDRMEKGKVKIAAIDGSCLGGGAEFALACHYRIASVNPSTAIGFPEVMLGLLPGAGGTQRLPKLIGVQDALPMIMTGGSKTAQQAKKLKLVDQTCDPGQLLQCALATARLLNKGEMKLPKRGELPWMSAYFEDGIKSYSFLRDFYFGQARKMALKQTNGNYPAPIKIIEVLEGSIAKNALGKDQGYEMEADAFAELALTKESSGLRSLFFGQTSVKKNPFSGAMDVKKVGVLGAGLMGSGIAEVTIAKG…	(-)	(-)	(-), (-)	(-)	other	M	mito	mitochondrion	possibly mito	(-)	(-)	(-)	(-)	(-)
						>jgi|Guith1|88345|estExt_Genewise1Plus.C_580023	MLSLRRIAVTTRNLPFSTIQGIRSLTTKASYNNILVEKRGKVALLTLNRPKALNALNSELMNELQDAMST LDTDSGVGAFVLTGSEKAFAAGADIKEMSSKTFVDTYKGNWLSNWGSISRLRKPIIAAVNGYALGGGCEV AMMCDIIYAGDNARFGQPEITIGTIPGGGGTQRLIRAIGKARAMEMILTGEQMTAEEALRSGLVAKVFPK EETVAKAIETAEKISSFSQNHVIMAKEAVNQAYEVGLQQGLLFELRSFWTTFATEDQKEGMAAFIEKRKP NFRDQ*	enoyl-CoA hydratase	see ECH
						>jgi|Guith1|55595|gw1.14.233.1	VTVEMKSSKVAIVRMNRPPVNALSKDLMHGLRRTICDLEDNDVKGIVLTSSSKVFCAGLDLAELLNPTQE FVSSFWKELQGLWITLYSSRLVTVAAVNGAAPAAGCMLALSCDYRMMSSKNVIGMNETKFGLFPPPWFVE LMADTVGRRKAEMLLLQGTLLSTEDALACGMIDQIVE	3,2-trans-enoyl-CoA isomerase, mitochondrial	see ECH
						>jgi|Guith1|99846|au.3_g948	MLARQGFGRVARELGRRRMSTGEEKILSEVKEGVAFLTLNDNSKRNALSFSLMTELRDKIQSFEEDRSVK VAVLRHAGKVFSSGHDLKELSMLQKTVGSTEKVFAACSDLMLAIRKVRYPVIAEVSGLATAGGCQLVAAC DLAVASEEATFSTPGVKIGLFCTTPGVAIARSMHAKHAMSMLLTGDMLTAEQALSYGLVNQVTTPHALQA TTESLAMKIAAAPSETISIGKAAFYKQASMEDLVAAYEYGKGVMVNNMKIADAEEGIGAFIEKRKPVWKT *	enoyl-CoA hydratase	see ECH
						>jgi|Guith1|85732|estExt_Genewise1Plus.C_180062	MSLGKSGRSKAPQQEKDGFHLVSNKDTQWHDRTQAQNFKDIRYHTSDEGIAKITINRPEVHNAFRPLTIQ ELRTAFALAQDDVSIGVIILCGEGPNAFCSGGDQTLRGEGGYDDGTEPVPRLSVLDLQVQMRRCPKPVIA MIAGYAVGGGHILHMVCDLSLAADNALFGQTGPKVGSFDAGYGSSHMARIVGQKKAREIWFLCRLYNAKE ALEMKLVNSVVPLAELERETLRWCRRILALSPTALACLKAAINADEDGQAGIMELAGQATRLYYLSEEGK EGRNAFVQRRPPAFRSIPSSRL*	1,4-dihydroxy-2-naphthoyl-CoA synthase	see ECH
						>jgi|Guith1|86481|estExt_Genewise1Plus.C_270175	MLGFRRISTRPHAAGLWSSSLPHSSGLFLSSSPRAAHCAVRCSSTPASVLFAPRRTLSTAAQEDEPLILE RRTLKNGSYATVVTLSRPDKLNALDLNMFRAIAKAAEDVAKDRETRVVVLRGAGRAFCSGLDVKSIITNP LKSVESIRKLMQRPEGKLSNLAQDVGYLWRQVPAPVIAVTHGVCFGGGFQIALGADFRFSDKSCKFSIME GKWGLVPDMSATITLRELVPIDVAKELTMTARIFDAQEAKSLGLVTKLCDDPFEEAMAFCETLSNQSPDA VAGAKQLFNRTYVDTSEEEALKIESELQHELLRGWNVLSSVAKELVFQAL*	enoyl-CoA hydratase	see ECH
Word search	3-hydroxyacyl-CoA dehydrogenase	JGI				>jgi|Guith1|104053|au.15_g5155	MEPHFVTVFGGEPVGMEGTDFVVVGAGRMGASIAGYLATCGKTVGMHDRTEFDMNKGMEILRADMKAYVE KGLLTEQDKEEAVRRIRLVGTHDEVVKSKVVIECIFENVEEKRKLFSSLIASAEKAKLRPILATNSINFS IKDIVPNREEISMTTCGIRFLHPVWFIPPVEISSQEEQRPLELAALWEECVGLGLEPFYMSTKGLKGFGR RKLYQDEIDKYHQHRKATVSSSLRGGQAPAPRGSGSVGRECGICMEPSRVSMILSPCGHKDLCKECTNKI MSGTRTCPTCRRAVERVLEADSGADL*	3-hydroxybutyryl- dehydrogenase
						>jgi|Guith1|99756|au.3_g858	MTNPFSMPRKRLSSKLGVDTGRKTRSFEEQLKKLKAQQDQSSSAHNEESAAPTVAGHGTKTLAQRLSQSL KDPLRSKDFLGQVDKDCYHNCKVFSFKNRRGTLSEEALRSLKDIIQLSDCNWYEKFTIFKGGEESFCMGL DVRALAMNRDNRPHELDPQHVQYQLGWIIAKSSKKRLALMDGHCIGAGAALALAHTSQHAHFLGMSPGNG CSFYLPRLKGHIGLYLALTGARINGADALYAGAASHFVPRNRLDKCLKALINSPADVSSEQVDAIVADHS ASFESTKELTCLPKTFDSPPSYYARCFGQQSVAEILEALQQERTPWAQSTLERLQLMSPTALHVTFELFR RGASCELEECLRTEWRLVHRKWQDFKEGVRAFETDKDGKPSWQP…	3-hydroxyisobutyryl-CoA hydrolase
						>jgi|Guith1|65721|e_gw1.10.185.1	MLSGKVAVVTGSGRGIGAATARLLAAQRARVVVNDIRPEVAEDVASSIRNQGGTAISVAGNVMEPEFPMK ILSKANSEFGSVDILVNNAGFTWDGMIQNMTDEQWDVIINVHVSSPFRMIRAAAPYMRDLGKKELQAGEA PKDRSIVNISSTSGLHGNVGQANYAAAKMGVIGLTKTVAKEWGPFGVRCNAVAYGWISTRLTRSTEQGEV VEGLNQTVTQGIPPHDPEKLRQAVPLARIGTDEEAAGGVMMLVSPWASYITGHTLEVTGGFGI*	3-oxoacyl-ACP reductase
						>jgi|Guith1|100723|au.5_g1825	MSCIKASLPNSSLKHTFVKCDISSASSREEALSKLGEIDFNPDILVNNAGTSQDALLVRMSEQQIVDLMN TNLVGHMLFTKEIVKGMVKHRVHGSIVNIGSVVGSHGNAGQAAYSASKAGMIGFTKSLAREEPGFIQTDL TSSLPPETRAKWQEQVALNRFGEAQEVASAVAFLCSRGASYITGQTITVDGGLFM*	3-oxoacyl-[acyl-carrier-protein] reductase
						>jgi|Guith1|147559|fgenesh2_pg.161_#_1	MLSRGWVGRSRFRNTSAPCRFLSAGNKPPGVAIVSGGSSGIGLRVVRRLMEEGWLVHNISRSVCPVPGIR THSFDLTCVDEARGAARSVVETMGGAESRSRVSFIHCASVFRADSIKAFNVKDMRDSLNINVIAPGVILD SIRPFMKEGSSVILIGSTLSEKAVAGRCSYITSKHATDLFGSGIHTVCVCPGFTDTPMLQREMKDEEQAK KFFKQFVSLGRMISPEEVAESIFHAVNMPALNGSILHLNGGQKETYFHVADKTVVSKCEPNLQRPL*	SDR family oxidoreductase --> dazu gehört unter anderem Dienoyl-CoA reductase (helper enzym in beta-Oxidation) NADPH-dependent enzymes, converting 2,4- dienoyl-CoA into 3E-enoyl-CoA end-product
						>jgi|Guith1|149967|fgenesh2_kg.3_#_3_#_1537_1_CCFI_CCFN_EXTA_EXTB	MLLPNVRAIVTGAAGGLGSTFCRRLLENGASVLAVDVNSARLEQLKEGLKSSKFHVQTADISKEDSVRSI FEAAEKSMAGSNVLVNNAGILRDKALVKRDKSSGKGMHGMSKEEWDAVISINLTAPFLCAREFASRMIGS GQEGVIVNISSSARNGYVFQSNYSAAKAGLAADTVVWAKELAKHNIRVGAIAPGVVHTQILDSVPKNLLD ELIAKVPLGRLGQEDEVWQGLKFILECNYFTGRVVEIDGGITL*	3-oxoacyl-[acyl-carrier protein] reductase
>NP_187342.1 multifunctional protein 2 [Arabidopsis thaliana]	MDSRTKGKTVMEVGGDGVAVITLINPPVNSLSFDVLYNLKSNYEEALSRNDVKAIVITGAKGRFSGGFDI SGFGEMQKGNVKEPKAGYISIDIITDLLEAARKPSVAAIDGLALGGGLELAMACHARISAPAAQLGLPEL QLGVIPGFGGTQRLPRLVGLTKALEMILTSKPVKAEEGHSLGLIDAVVPPAELVTTARRWALDIVGRRKP WVSSVSKTDKLPPLGEAREILTFAKAQTLKRAPNMKHPLMCLDAIEVGIVSGPRAGLEKEAEVASQVVKL DTTKGLIHVFFSQRGTAKVPGVTDRGLVPRKIKKVAIIGGGLMGSGIATALILSNYPVILKEVNEKFLEA GIGRVKANLQSRVRKGSMSQEKFEKTMSLLKGSLDYESFRDVDM…	JGI				siehe teilweise hits für Pt
						121132 kurz				MIQRMMSTASSENVSVSMHDDGIAVVSLDIKNSKVNTLGKALLTELPPILETLENDPHVKSVIFISAKKNNFIAGADINIFDEIAVQGKDAIKKQVCQLTQGFFDRMEKGKVKIAAIDGSCLGGGAEFALACHYRIASVNPSTAIGFPEVMLGLLPGAGGTQRLPKLIGVQDALPMIMTGGSKTAQQAKKLKLVDQTCDPGQLLQCALATARLLNKGEMKLPKRGELPWMSAYFEDGIKSYSFLRDFYFGQARKMALKQTNGNYPAPIKIIEVLEGSIAKNALGKDQGYEMEADAFAELALTKESSGLRSLFFGQTSVKKNPFSGAMDVKKVGVLGAGLMGSGIAEVTIAKGVPVVLKDVSAKGLSVGETNIQKSMQDKVKKKRMTSFEKDVTMSRLIG…	(-)	(-)	(-)	(-)	other	other	other	other	none	(-)				(-)

## Sheet: 3-Ketoacyl-CoA Thiolase
Query_ID	Query_Seq	DB	Evalue	Hit_ID	Hit_Seq	JGI_ID	JGI_SEQ	BlastP	Comment	Sequencher corrected seq	PTS1 manual detection?	PTS1 terminal?	SignalP3.0 (NN, HMM)	SignalP4.1	SignalP 5.0	TargetP	TargetP 2.0	PredSL	Predotar	TMHMM	PTS1 target signal predictor	PTS2 target signal predictor	Pex19BS target signal predictor	PTS1 predictor
>Pt_3-ketoacyl-CoA thiolase, [41969], gene model partial supported by ESTs, incomplete on the 3' end but confirmed by cDNA	MKKDDDDIVIVSALRTPMCRSRKGGLANVLPSTLFQTVLEATLQATQLPPRDVEDIVVGNVLMPPSGFAALRMAQIISGIPETTSLQTVNRQCASGLQAVANVANSIAANEIQIGIGAGVESMSLYPMNTIKPPQVDWETMQTSRTAMDCLLPMGITSETIVRKYGLKREDLDAFAVTSHKKASAAQRSGKFSAEIVPVGDISQDDGIRPDADSATLARLKPAFSKSGVTTAGNSSQTTDGAAAVVLMKRKEAQRRGLKIMGVWRGYATAGVPPQIMGIGPAVAIPKVLELTGLSKSDIDLFEINEAFASQATWCVDELGLDWDKVNPNGGAIALGHPLGCTGARMVATLLHELHRRKRRYGVISMCIGTGMGAAAIIEAEPSSSL*	JGI				>jgi|Guith1|158923|fgenesh2_pm.184_#_2	MTRTALIVSTARTGLAKSFRGGFNNTHGAVLAGHAIKHAISKAGIDPAKVEDVLLGCGMPEGATGMNVAR NAALWAGCPVTTSGTTINRFCSSGLQAIAMAAHSIIVDGVPCAVGGGVDSISLVQQKAFDPKSGVVESSL LSHPVHKALWMPMIDTADLVAERYGVSRERQDEYSLISQQRTAEAQKKGLFDDEIVPLPTKMLVKDKETG KVSEQEYVVTKDECNRSDTTLDGLAKLKPVNIDKNPKATVTAGNASQLSDGASACVLMEEKEVEKAGLQP LGRFDGFAVAGCSPEEMGIGPSIAVPRLLQRHGLKVEDIDLWEVNEAFAVVSLYNMDALKIPLDKCNVNG GSVAIGHPFGMTGSRQVGHILLEGKRRGAKKVVVSMCIGGGMGA…	acetyl-CoA C-acetyltransferase		MTRTALIVSTARTGLAKSFRGGFNNTHGAVLAGHAIKHAISKAGIDPAKVEDVLLGCGMPEGATGMNVARNAALWAGCPVTTSGTTINRFCSSGLQAIAMAAHSIIVDGVPCAVGGGVDSISLVQQKAFDPKSGVVESSLLSHPVHKALWMPMIDTADLVAERYGVSRERQDEYSLISQQRTAEAQKKGLFDDEIVPLPTKMLVKDKETGKVSEQEYVVTKDECNRSDTTLDGLAKLKPVNIDKNPKATVTAGNASQLSDGASACVLMEEKEVEKAGLQPLGRFDGFAVAGCSPEEMGIGPSIAVPRLLQRHGLKVEDIDLWEVNEAFAVVSLYNMDALKIPLDKCNVNGGSVAIGHPFGMTGSRQVGHILLEGKRRGAKKVVVSMCIGGGMGAAGLFT…	(-)	(-)	(-), (+)	(-)	other	M	mito	mitochondrion	mito	(-)	(-)	(-)	(-)	(-)
						>jgi|Guith1|158979|fgenesh2_pm.222_#_3	MPVIVSAVRTPIGSFGGSLSQVKAPKLGSEAIKGALGKIDLPAKYIEEVYMGNVCQAGVGQAPARQAAMG AGLPQETICTTVNKVCASGMKSISLASMGIMLGQCSAAVVGGFESMSNAPYLIDKARFGGYRYGDGKLVD SLIFDGLWDPYGDHHMGICAEKCAKDFAISREEMDDHVVESYKRAINAIEHGHFAEEIVPVRVISRAGEE IVIEDEEPKKVKIEKIAQLKPAFKSQGKVTAANSSSINDGASALVVMSQAMARELNLKPLVRIVSFADAE QAPIDFTTTPSLALAKAFKIAGMDKHDVDLFEINQAFSVVSIANQRILNIDPSKVDISGGGVVLGHPIGC SGARIVTTLIHNLIRTDKTIGAASICNGGGGASAIVLERV*	acetyl-CoA acetyltransferase		MAMGRMGWREVGRGCRRGMATMRREDMPVIVSAVRTPIGSFGGSLSQVKAPKLGSEAIKGALGKIDLPAKYIEEVYMGNVCQAGVGQAPARQAAMGAGLPQETICTTVNKVCASGMKSISLASMGIMLGQCSAAVVGGFESMSNAPYLIDKARFGGYRYGDGKLVDSLIFDGLWDPYGDHHMGICAEKCAKDFAISREEMDDHVVESYKRAINAIEHGHFAEEIVPVRVISRAGEEIVIEDEEPKKVKIEKIAQLKPAFKPAPEGKVTAANSSSINDGASALVVMSQAMARELNLKPLVRIVSFADAEQAPIDFTTTPSLALAKAFKIAGMDKHDVDLFEINQAFSVVSIANQRILNIDPSKVDISGGGVVLGHPIGCSGARIVTTLIHNLIRTDKTIG…	(-)	(-)	(-), (-)	(-)	other	M	mito	secreted	possibly mito	(-)	(-)	(-)	(-)	(-)
						>jgi|Guith1|159886|estExt_fgenesh2_pm.C_590003	MLRRLHNKDAVFVRGVRVPFCQSGTEYEDYMAYDLQREAIKGLLRKTAIPPEEIEYVCCGTVIQEVLTSN VARESAMAAGIPLSTPAHTVTLACISSNIAMATGIDKIRSGQLDTFLAGGVEIMSDVPIRFSRPVRKRLI KSSKMKSTGQMLGLLNGLKFSDLAPQAPGVAEFSTGEVMGHSADRLASAFGISREQQDKFAQRSHQLAFD AQAKGLFKEEIVPVKSSVKDHWVEQDNGIRPATDEQLSKLKPAFIKPHGTVTAANSSFLTDGASAALVMS EDKCKALGLSARARMKDYVFVSQDPKDQLLLGPAYAISKLLRKTGLKIEDVDVWELHEAFAGQVLANLAA LNSDAWCKQWLGTDRVGELPVERLNTRGGSLSVGHPFAATGVRL…	Trifunctional enzyme subunit beta, mitochondrial	Thiolase	MLRRLVRCPKIRSFSTSSVKHNKDAVFVRGVRVPFCQSGTEYEDYMAYDLQREAIKGLLRKTAIPPEEIEYVCCGTVIQEVLTSNVARESAMAAGIPLSTPAHTVTLACISSNIAMATGIDKIRSGQLDTFLAGGVEIMSDVPIRFSRPVRKRLIKSSKMKSTGQMLGLLNGLKFSDLAPQAPGVAEFSTGEVMGHSADRLASAFGISREQQDKFAQRSHQLAFDAQAKGLFKEEIVPVKSSVKDHWVEQDNGIRPATDEQLSKLKPAFIKPHGTVTAANSSFLTDGASAALVMSEDKCKALGLSARARMKDYVFVSQDPKDQLLLGPAYAISKLLRKTGLKIEDVDVWELHEAFAGQVLANLAALNSDAWCKQWLGTDRVGELPVERLNTRGGSLSVG…	(-)	(-)	(-), (-)	(-)	other	M	mito	mitochondrion	mito	(-)	(-)	(-)	(-)	(-)
						>jgi|Guith1|70018|e_gw1.28.20.1	MSLIGLLPAEGPRRSLVTSTSSPQRPVYVASHGVVPVTRNAGAKIADMGKQAIDDALKASVLNKESITAM YVGNMLSGILSNQQHVSPLIATAAGLNGIETSTIEACCGSGGAALRWGYMAIASGMHENVLVLGVEQMTH CDRDSVTKGLATASHWEKEGAVGETFVSLNGKLMSMYMKKYGIGRERFAPFSLNAHKNALTSSHSTLKKN VSVEDYTKSNVVKEPVTIMDASPTCDGAAAVLLTSNKEIAKDKAGRVVRLAGSGASSDILAVDDRPDPLA LVAVEKSLEEALRRSGLDRNSVDIFELHDAYTIMACLCLESAGFASPGEGTFFAADGHIGLKGVLPISTF GGLKARGHPVGATGVYQAAEMNMQLREVAGENQVKGARVAVTQN…	acetyl-CoA acetyltransferase		MLLRHGARAREAAMRASSTARKMSLIGLLPAEGPRRSLVTSTSSPQRPVYVASHGVVPVTRNAGAKIADMGKQAIDDALKASVLNKESITAMYVGNMLSGILSNQQHVSPLIATAAGLNGIETSTIEACCGSGGAALRWGYMAIASGMHENVLVLGVEQMTHCDRDSVTKGLATASHWEKEGAVGETFVSLNGKLMSMYMKKYGIGRERFAPFSLNAHKNALTSSHSTLKKNVSVEDYTKSNVVKEPVTIMDASPTCDGAAAVLLTSNKEIAKDKAGRVVRLAGSGASSDILAVDDRPDPLALVAVEKSLEEALRRSGLDRNSVDIFELHDAYTIMACLCLESAGFASPGEGTFFAADGHIGLKGVLPISTFGGLKARGHPVGATGVYQAAEMNMQLRE…	(-)	(-)	(-), (-)	(-)	other	M	mito	mitochondrion	mito	(-)	(-)	(-)	(-)	(-)
						>jgi|Guith1|166689|estExt_fgenesh2_pg.C_2220019	MAMGRMGWREVGRGCRRGMATMRREDMPVIVSAVRTPIGSFGGSLSQVKAPKLGSEAIKGALGKIDLPAK YIEEVYMGNVCQAGVGQAPARQAAMGAGLPQETIWYAGKCTDPCSAYLGGSTTVNKVCASGMKSISLASM GIMLGQCSAAVVGGFESMSNAPYLIDKARFGGYRYGDGKLVDSLIFDGLWDPYGDHHMGICAEKCAKDFA ISREEMDDHVVESYKRAINAIEHGHFAEEIVPVRVISRAGEEIVIEDEEPKKVKIEKIAQLKPAFKPAPE GKVTAANSSSINDGASALVVMSQAMARELNLKPLVRIVSFADAEQVCMLSFF*	acetyl-CoA acetyltransferase	see above
Word search	3-ketoacyl-coa thiolase	JGI				Siehe hits für Pt und
						>jgi|Guith1|155909|fgenesh2_kg.164_#_2_#_0_0_EXTA3408.b0_CCFI_CCFN_EXTA_EXTB	MATGAAGIGAWTKKLAEKTPTPGGGAAAAVCGAIGAAAGAMAAIYTTRKKDEETGVAEKARALSESLKQT SQKCMEIADEDEEAYAALQASWKDSSMTAEQKAKVEATALDVPVRLLKLCHAEALKVHEFIPSCNPNIVS DAKVAIHLMAGAGRAAYQTVLVNNPPDAVKAELQPLLQDLKSFEEALL*	Formiminotransferase-cyclodeaminase
						>jgi|Guith1|150541|fgenesh2_kg.8_#_3_#_0_0_EXTA4446.b0_CCFI_CCFN_EXTA_EXTB	MATVSGWGASRIGVRLGLRPSQLIQEALSRALGRAQIAKTSVDALLACPSLSDPKFMEAHHIATECDLFD HAQRRPFCAKTIDVGGASPVSMLLQAKQMVENEGYNVVVVVGGDSVSSLNPREFVERADEAFASREVRQN ISYLKSPYIPNAYAHCTTAHMQKHNVSREQLAMVSVLMSAQATYHPLAVQRRPYDLDEVLNSTSVGQNLN LLECARKA	3-ketoacyl-CoA thiolase	non-specific lipid transfer protein	MRTSKITKPGKFKVNPARKTIPAICPAMATVSGWGASRIGVRLGLRPSQLIQEALSRALGRAQIAKTSVDALLACPSLSDPKFMEAHHIATECDLFDHAQRRPFCAKTIDVGGASPVSMLLQAKQMVENEGYNVVVVVGGDSVSSLNPREFVERADEAFASREVRQNISYLKSPYIPNAYAHCTTAHMQKHNVSREQLAMVSVLMSAQATYHPLAVQRRPYDLDEVLNSTTVGQNLNLLECARKADGAAAIVVTKKGNIKVVGGGEASSPALTVEDYQSTLSRISSAKHAFQRAYDSCNCSAKDIDFFGLYDCFPICFLRAVEASGLAKEGQGGQWIEDKFRIWNDCRSMKQRLSVKDFPVNTHGGLLSFGAPWEVPAFFALIEAFEQLSLTATEGGRQ…	(-)	(-)	(-), (-)	(-)	other	(-)	other	secreted	possibly mio	(-)	(-)	(-)	(-)	(-)
						>jgi|Guith1|55364|gw1.247.5.1	PIQVSSSLIPALVSNTASNAVAWEVGAKGPSYSVVSACATGTHALGDALHFLQSGKADVMLAGGSECSLT PLAFAGFAALRAMTTSFNEDPLAASRPFDKKRDGFVMGEGAGVLLLETEEHALARGAEIYCEFAGYGASC DAYHITAPHPEGRGLAAAISMALRSGEVKPEEVDYINAHGTSTPYNDKFETMAIKKALGEHAYKTRISST KSMIGHCLG	3-oxoacyl-synthase
						>jgi|Guith1|62997|e_gw1.2.384.1	MSADPKKRVVVTGLGVMSGLGQELGEFWSNLVEGKTSIARVSHFDPSDYTCQIASQVGDFTPGDFFTNAK TAKSNDRFTHLAVAAARRAVGDAGLDLGKVDKSRMGVMVGSAFGGMATFEEQTLKLSAGGPKKVSPFTIP ALLGNTASGIIGIELGAQGPNFGVTSACAVGSHAIGEALNALRRGDADVMVAGGSEAAVTPLSFAGFCAM KAMCTQFNDKPAEGSRPFDADRCGFVMGEGAGVLVLETLEHAEKRGAKIYAELAGYGASCDAYHITTPAP GGAGLARAIEAALRSGGINKEEVGYVNAHGTSTAYNDKFETLALKAVFGEEGAKKLKVSSTKGGTGHTLG AAGGIEAVIAVKALETGVIPPTINFKTADPECDLDYTFNKAATV…	3-oxoacyl-(acyl-carrier-protein) synthase 2
						>jgi|Guith1|107007|au.27_g8109	MVRTLLLAAATLHAALAFQGMTTSMMGTRFSVAPRRTARRSAGQLRMAASGGGNPRVVVTGLGIVSPVGT GSDQFFESVFADKRSFTSLPSWAEEFPCKVAGVVSDFKAEEWYKNKKEAKRQSRYMQMGIAASKLAVQDA NLNTETVADKDKFGVLIASAIGGSEFFEEAGSKWQKHTEYDQLPSGAAWGDGTFAGRNSIYKGPLFVDGC KLTYEGFKKISPFIVPSFILNSASGVAAVELGAEGPNYCIGGYGGEAAGGALSIAQARRFLVSGEATIMA AGGSESCLTECIVAGYNKLSTLAKGCNEDQTHANNAFDKESKGFLLSEGSGVLLMEAEEHAKARGAKMYC EVAGVGMAQGVEMDEELGLGGMPSSEAIAQSINLALKDAKVEAS…	3-oxoacyl-[acyl-carrier-protein] synthase II
						>jgi|Guith1|157929|fgenesh2_pm.39_#_5	MVGIIGMEIYFPRTAVRQSELEKFMGEKEGKFTIGLGQQNMAFCNDLEDINSVCMTAVANLLEKYNIAPT DIGRLEVGTETLIDKSKSVKTSLCQLFNSHGNFDLEGVDNINACYGGTAALLNTISWVESSAWDGRYGLV VCGDIAVYEEGPARPTGGCAAVAMLIGRDAPLAMGSIRASHMEDAYDFYKPKLDSEYPTVFGQESNVCYL RALDGCYRRFALKYESANKTPFNLGQVDSVVLHSPYNKLVKKSGARMLYNDFLRNPDLPIFKKNGEKRSW RRYLHTCSFPPLRYAAKVEPSVLLPQELGNSYTASMYTGLLSLIHNWHKPKAGAQVDTEEQAKGKRVLMF SYGSGLAATLYSIQVAGATGHIAQAANLEERLKERKFVSPQEFT…	hydroxymethylglutaryl-CoA synthase
						>jgi|Guith1|117470|au.111_g18572	MQASGLRRVVVTGMGITSCLGNDLETVTSNLKEAKSGIRFRQEFADLGLKSNVCGWPQLTEADFKELIPR QALRFMGGNAKYAYIALKNALDDAGLKEADYQSNPRFASILGQGGTSIEDVVETVDAVKSKAPRWANKVG PYRVTRTMGSTVSAVLSTAFKLQGPSFSISSACSTGAHCIGVGMEQIQLGKADIAACGAGENDAWEFTAM FDCMGALSTKYNDTPETASRAFDKSRDGFVIAGGGGMLILEDYERAKARGAKIYAELVGYGANSDGYDMV APSGFGGEKCMKIAMAMADKSANGARKIDYINTHGTSTPVGDAMELQAIKRTFVEDSSRGYSPMVGSTKS LSGHSLGAAGVQEAIYSLLMLNNGFLAESANIKDLCDEAEGLNI…	3-oxoacyl-synthase I
						>jgi|Guith1|119780|au.157_g20882	MSTGEAYANLPCKVAAAVPRGELPHELNPSALPDYPASRNAPFVQLAILAADEALRDAAKEGSRQFVQPK DIWGESMLPKIAVCVGSGIGALGEIVEAGKLVTTSPRKLSPFFVPKVKKREQGEGGSDRMRSEFEEGGTE SCMEPLAVAGFSRAKSLACEFNEDPSSASRPFDARRCGFVMGEGSAVLVLEELEMARSRGARIYAEAAMD MGGVSPQQARAIAKTFAGCNDLVLTSVKGALGHLLGAAGAVEAAATVLAVYHQKIPPTANLDQRSTDIPI ELRIAQQTVQDAPGLEVALSNSFGFGGVNACLLVSSMRE*	3-oxoacyl-synthase-like protein
						>jgi|Guith1|166677|estExt_fgenesh2_pg.C_2200009	MLRASIACSLLASATSFLLPSSPFPATTSSLPSSCTSFSSSTPLLPGRHVRSGAAKSAIPSLTPRARASS SLLAVRMQADGLCRVVVTGMGINSCLGNTLDDVTSSLKEAKSGIRFRQDFADNGLKSQVCGWPELTEEEI KERIPRQTLRFMGPHAKYAYLALQDAINDSGLKESEYQGNPDFASILGQGGASVQDMMETVEAVRSQAPR WANKVGPYRVTRSMGSSVSAILATAFKLQGPSFSISSACSTGAHCIGVGMEQVWAEGALMVGRLEEEVGD EIQLGKAKLAACGAGEADGWEFTAMFDCMGALSSKYNDSPKTASRAFDKTRDGFVIAGGGGVLILEEYEH AKARGAKIYAELTGYGANSDGYDMVAPSGFGGEECMKIALGMAN…	3-oxoacyl-synthase I
						>jgi|Guith1|143231|fgenesh2_pg.72_#_62	MGPFLMTRLSGSLFGISAAEEPLFITIPKFDKLQISQFTPIAGIRNTIFLSLQTNFELSSDVFQKITMRI VSQALPANLVNSVFGNFDDTSFCDSMVNNVSDTTYLVDLILCKGAKFSPGQMYTSNFVFVNFNQSIDASA DFLVSAQGQLRISILSTAVAKPGLSQSARGVSGGKDPFLTIIPRFLVGKLSQVTPLPGVMNTFTVELMTN VDILYEDGETIRLSGTAPSPVEVIPVDLDHVVGGNGGNQLFCARGVVSTLLISSDGQTINLDLNMCGSIL RANVKYSFSFTSWNMMNSQPAVDFQVSGQGLFPFSPQQVETTRGLFGCISDGLSPLRVEVPRFVVASIAQ SNPFPNRPNRIEVVFRCNYGLSGAKSARLMLGGIPSLVLSGTQR…	Concanavalin A-like lectin/glucanases superfamily
						>jgi|Guith1|157512|fgenesh2_pm.22_#_1	MAMAMAMAGLEVGRGQLKARPIGIGHAAPAAVITNKDMEKIVETTDEWISTRTGIEKRHVLGGGEGLRDL AIRAGKAAIANAGVKPEEIDLVIVATSSPDDMFGDAPAVAQAIGITSAFAFDLTAACSGFLFATVTASQF LNNGGHKKALVIGADALSRWVDWEDRNVCVLFGDGAGAMVGPEHTITQGSYTSIGMVGKEIYKFATREVP KVLEEALENAGMKTEDVDWLLLHQANIRIMEVVAQRLGIPMEKVLHNLEEYGNTSAASIPLALAEAIASG KVKKGDVIACAGFGAGLSWGATVMRWG*	3-oxoacyl-ACP synthase III
>AAC04908.1 3-ketoacyl-CoA thiolase [Arabidopsis thaliana]	MEKAIERQRVLLEHLRPSSSSSHNYEASLSASACLAGDSAAYQRTSLYGDDVVIVAAHRTPLCKSKRGNF KDTYPDDLLAPVLRALIEKTNLNPSEVGDIVVGTVLAPGSQRASECRMAAFYAGFPETVAVRTVNRQCSS GLQAVADVAAAIKAGFYDIGIGAGLESMTTNPMAWEGSVNPAVKKFAQAQNCLLPMGVTSENVAQRFGVS RQEQDQAAVDSHRKAAAATAAGKFKDEIIPVKTKLVDPKTGDEKPITVSVDDGIRPTTTLASLGKLKPVF KKDGTTTAGNSSQVSDGAGAVLLMKRSVAMQKGLPVLGVFRTFAAVGVDPAIMGIGPAVAIPAAVKAAGL ELDDIDLFEINEAFASQFVYCRNKLGLDPEKINVNGGAMAIGHP…					siehe teilweise hits für Pt
