# Supplementary material for: Inferred Subcellular Localization of Peroxisomal Matrix Proteins of Guillardia theta Suggests an Important Role of Peroxisomes in Cryptophytes
Source: Front Plant Sci. 2022 Jun 16;13:889662. doi: 10.3389/fpls.2022.889662 (PMC9244630; doi:10.3389/fpls.2022.889662)
Supplement: Supplementary file 4 [file Table_4.XLSX]

## Sheet: Tabelle1
	Primer	sequence 5' --> 3'
PTS1	GtAAT_F1_BamHI_fw	GGATCCATGGCGGGGAAGTCGCGATGG
	GtAAT_F1_XhoI_rev	CTCGCTCGAGATCTCCACTGG
	GtAAT_F2_XhoI_fw	CCAGTGGAGATCTCGAGCGAG
	GtAAT_F2_XbaI_rev	TCTAGATCAAAGCTTCGAGCAGGAGTTG
	GFP-GtAAT12AS_rv_XbaI	TCTAGATCAAAGCTTCGAGCAGGAGTTGATTGCGTCCTTCATCGCCTTGTACAGCTCGTCCATGCC
	GtAGPS_fw_BglII	AGATCTATGTCCACCGGCCAGACCCAGC
	GtAGPS_F1_rv_SalI	GCTCGTTGTCGACCAGTCGGAC
	GtAGPS_F2_fw_SalI	GTCCGACTGGTCGACAACGAGC
	GtAGPS_rv_HindIII	AAGCTTACAGGTGAGACGTGGGTATC
	GFP-GtAGPS12AS_rv_HindIII	AAGCTTACAGGTGAGACGTGGGTATCTTCCCCTTGCCATCTCCCTTGTACAGCTCGTCCATGCC
	Gt_Aln_fwBamHI	GGATCCATGTCCCAAGACAAGCCGCATG
	Gt_Aln_F1rvHindIII	CACATCAAGCTTGCTGTCGAGGTCCAGC
	Gt_Aln_F2fwHindIII	CACATCAAGCTTGCTGTCGAGGTCCAGC
	Gt_Aln_F2rvXbaI	GCCCATCTCTGCGAAGCTGTAATCTAGA
	GFP-GtALC_C12aa_rv_HindIII	AAGCTTTCAAACTTTGCTCAGAGCCGGGATGTCTGCTGGCCTACCCTTGTACAGCTCGTCCATGCCGAGAGTGATCCC
	Gt_ALC_BglII	AGATCTATGGCAGCTCGTGAGGT
	Gt_ALCrvF1_PstI	GCAGTCGATGTATCCCGGCTGCA
	Gt_ALCfwF2_PstI	AAGCTTCTACCCCAGATCCGCAG
	Gt_ALCrv_HindIII	AAGCTTTCAAACTTTGCTCAGA
	Gt_APX_fwBglII	AGATCTATGGAGGGGACAGTTGTGAACG
	Gt_APX_rvHindIII	AAGCTTTTACATCTTGCTTCTCTTTCC
	Gt_APX_F1rvNcoI	GCGGCGTGTGCGTCCATGGCCC
	Gt_APX_F2fwNcoI	GGGCCATGGACGCACACGCCGC
	GtFAR_BamHI_fw_new	GGATCCATGAAGGAGAAAGGCAGAGGAG
	GtFAR_F1_KpnI_rev	CAGTAATCCGCAGGTACCGACC
	GtFAR_F2_KpnI_fw	GGTCGGTACCTGCGGATTACTG
	GtFAR_HindIII_rev	AAGCTTCTACAGTCTTGATCGTTTCG
	GFP-GtMAO12_HindIII_rev	AAGCTTTCATAGCCTTGACTCTGCGGGGCAGGTGGGGGTCAGCTGCTTGTACAGCTCGTCCATGCCG
	GtMD_BamHI_fw	GGATCCATGCGGGTGTGCGTCACGGG
	GtMD_HindIII_rev	AAGCTTTCAGAGCTTCGACCGCGCAATG
	GtMenB_fw_EcoRI	GAATTCATGTCCTTGGGGAAATCCGGG
	GtMenB_rev_BamHI	CTATCCCTTCTTCACGGCTGGGATCC
	GtMenB_rev_XbaI	CCCTTCTTCACGGCTGTGATCTAGA
	GtNME_BglII_fw	AGATCTATGGAGAGGGCAAAGTTTGGG
	GtNME_F1_Bpu_rev	CAGCGCTTAGCAGGCCCGCAAG
	GtNME_F2_Bpu_fw	CTTGCGGGCCTGCTAAGCGCTG
	GtNME_HindIII_rev	AAGCTTTCATAGTTTACACATGGGCG
β-oxidation	Gt_ACOX_fwBglII	AGATCTATGTTCAAAGTTCGTTCGAATGC
	Gt_ACOX_F2rvSacI	GCGAGCTCTCGCTGTCAAGCATCC
	Gt_ACOX_F3fwSacI	GCGAGCTCTCGCTGTCAAGCATCC
	Gt_ACOX_rvHindIII	GGAGTCCTACATGTCTCGCTCGTAAGCTT
	ACOX_fw_GA_NR	GTCACCACTTGTGCGAACGGATGTTCAAAGTTCGTTCGAATG
	ACOX_rv_GA_GFP	CGGGAGATCTCGAGCGAGACATGTAGGAC
	GFP_fw_GA_ACOX	GTCTCGCTCGAGATCTCCCGGAGGAGGAG
	Gt90066_fw_EcoRI	GAATTCATGCTCCGAGGAGTCTCTCG
	Gt90066_fw_BamHI	GGATCCATGCTCCGAGGAGTCTCTCG
	Gt90066_F1NrvHpaI	GGAGAAGTTAACTCTCATTCCC
	Gt90066_F2NfwHpaI	GGGAATGAGAGTTAACTTCTCC
	Gt90066_F2NrvSacI	CCAGCGTGAGCTCGCGGTTGAAGC
	Gt90066_F3NfwSacI	GCTTCAACCGCGAGCTCACGCTGG
	Gt90066_rv_BamHI	GGATCCCATGGCGCTCTTCTCGTGTTTGG
	Gt90066_rv_XbaI	TCTAGATCACATGGCGCTCTTCTCGTGTTTGG
	Gt90066_F1_rv_HindIII	CGATCACGGCAAGCTTCTCCTGG
	Gt90066_F2_fw_HindIII	CCAGGAGAAGCTTGCCGTGATCG
	GFP-Gt90066_12asrvHindIII	AAGCTTTCACATGGCGCTCTTCTCGTGTTTGGTCTCCGACACAGACTTGTACAGCTCGTCCATGCC
	121132F1_EcoRI_fw_neu	GAATTCATGATACAACGGATGATGTCC
	Gt121132_F1_rvNcoI	GCGCTCATCCATGGCAACTCTCCG
	Gt121132_F2_fwNcoI	CGGAGAGTTGCCATGGATGAGCGC
	Gt121132_F2_rv XhoI	GTGTGGTCTCGAGGAAAACTTGG
	Gt121132_F3_fwXhoI	CCAAGTTTTCCTCGAGACCACAC
	Gt121132_rvBamHI	GGATCCCTGGTGGAACTTCTTCCCCTGC
	161810_F1EcoRI_fw	GAATTCATGTCCTGCCACAGTGCTTTGC
	161810_F1PstI_rev	GCACCCCTGCAGCATCTTCG
	161810_F2PstI_fw	CGAAGATGCTGCAGGGGTGC
	161810_F2PvuI_rev	CCTGTCTGCGATCGTCCCTGC
	161810_F3PvuI_fw	GCAGGGACGATCGCAGACAGG
	161810_F3BamHI_rev	GGATCCACCGAGATACGGGACGTTCTGC
	GtKCT_fw	gaattcATGCTGCGGCGGCTG
	GtKCT_rv	ggatccTTCTCGTGCAACGTTGGAGG
other	MLS12AS_HindIII_rev	AAGCTTTCACTTGCGACTACCTCTCTGCCCCCTCTTGTAGTCCCTCTTGTACAGCTCGTCCATGCCG
