# Supplementary material for: Inferred Subcellular Localization of Peroxisomal Matrix Proteins of Guillardia theta Suggests an Important Role of Peroxisomes in Cryptophytes
Source: Front Plant Sci. 2022 Jun 16;13:889662. doi: 10.3389/fpls.2022.889662 (PMC9244630; doi:10.3389/fpls.2022.889662)
Supplement: Supplementary file 5 [file Table_5.xlsx]

## Sheet: Tabelle1
Protein	KEGG	Def	NCBI	JGI	SEQ	BlastP	Comment	TagetP 1.1	SignalP	Predotar	PredSL	TMHMM
MenF, MenD, MenH, MenC	K14759	isochorismate synthase / 2-succinyl-5-enolpyruvyl-6-hydroxy-3-cyclohexene-1-carboxylate synthase / 2-succinyl-6-hydroxy-2,4-cyclohexadiene-1-carboxylate synthase / O-succinylbenzoate synthase [EC:5.4.4.2 2.2.1.9 4.2.99.20 4.2.1.113]	XP_005831448	Guith1_72208	MRNILQLFANPPRPLSSLPNINMLWAVLTVEELCRCGVTVFCLCPGSRSTPLAVAVSWNA KATSVVMHDERSAGFYCVGYARAKRKPAACIVTSGTAVANLLPAAVEASQQGLPMLLLTA DRPFELRDNGSNQTIEQAGIFGRYVRWSRDLCCPSDQIPANVLLSDVDFAVHRASSSPRG PVHLNFQFRENLAPDGGPVRDNPPGNPISSTWSRACIASLNMAKWEHSALPHTLYPSSSS HVEVPAEVLSSMARARRGLVVVGNLFTAEDMATVGWVAAELCWPVWCDAQSGGRWDFGPF GMRGVSMMDQMLTNQRVSGALRPDFILQFGERLVSKRILSLISSCCYSDRCSYVVVSDAP GRQDPSAIVTHYLSCSPTDFGKQLSRWMQHNRI…	2-succinyl-5-enolpyruvyl-6-hydroxy-3-cyclohexene-1-carboxylic-acid synthase [Omnitrophica WOR_2 bacterium RIFCSPHIGHO2_02_FULL_48_11]		S	n	possibly mitochondrial	S	0
MenF (KEGG)	K02552	menaquinone-specific isochorismate synthase		Guith1_72190	MLLEETELVRIEVRICSFDVEDAMLWLRSQHEFPKVFFLNPERSHIAAGVGSAHLVSGEG DLQRHLLPEGTPACFRYYGGSRFDAGARVGKEWQEFGGHYFVLPQIEIFYSNCANAQDAT KSLGEAISAVKQMNVVLSEERDLPKPSSMKDGSSYEHWKSSIESALEELKKGAELRKVVL SRNFFVEFSTEVEPMDLLLKLKYHQGYLFCLQPTPGSAFLGCSPEPLFKISHDIIETMAI SGTRPRGQSAEQDEELAKELLASEKDKYENGVTTKYIQEQLANVAEDVETSEIYVMKLRH VQHICRKIRAKPSSKAATPIELLLTLNPTPAVCGESRPVATRFIRSVEGFDRGFFGGPVG FVSSSVCEFLVAIRSVLCKPKMLHVYAGAGIVP…	2-succinyl-6-hydroxy- -cyclohexadiene-1-carboxylate synthase [Nannochloropsis gaditana] isochorismate synthase [candidate division Zixibacteria bacterium]	isochorismat synthase	n	n	n	other	0
Men E		>AT1G30520		>jgi|Guith1|139711|fgenesh2_pg.40_#_53	MKMFTGSIMFNQVCLPLFIAFIVGFLLNNVRGELASSSSVRSDLQLRGGKKVQSVKRTKSSLKDAPRVPV FLMMPLDTVNSTSGELSENAAELLPGAKEVSADGIMVDVWWGLCEQEAGIYNFSGYVDLLQRCKDLGLQV QAVMSFHACGGNIGDSVNVPLPQWVLDLEEKVPELFYRDQVREVAERGDPSREYISLSPLLLTRCERQKD SKQARTGWLWPVWRAQVVQLGVSWRYPSYPLSPREHFPAGWRWPGIGEMQCYDAGMLRSLKNELGLPSPL PGLGCYNDAPDDAPFWARPIQDQGAVQMLLSCVIPRQEKFGRIDGEIRHDTPEGQKFLSWYFSLLLEHGS KILSVSRCRSLLAKELKGLFQVARRVFGDEMRLAAKVSGIHWLR…	PREDICTED: 2-succinylbenzoate--CoA ligase, chloroplastic/peroxisomal [Brassica rapa]	only very last part of protein sequence; starting MNHPALASGLPVL...	S	n	ER	S	1
		>AT1G30520 MANHSRPHICQCLTRLASVKRNAVVTVYGNRKRTGREFVDGVLSLAAGLIRLGLRNGDVVSIAAFNSDLFLEWLLAVALVGGVVAPLNYRWSLKEAKMAMLLVEPVLLVTDETCVSWCIDVQNGDIPSLKWRVLMESTSTDFANELNQFLTTEMLKQRTLVPSLATYAWASDDAVVICFTSGTTGRPKGVTISHLAFITQSLAKIAIAGYGEDDVYLHTSPLVHIGGLSSAMAMLMVGACHVLLPKFDAKTALQVMEQNHITCFITVPAMMADLIRVNRTTKNGAENRGVRKILNGGGSLSSELLKEAVNIFPCARILSAYGMTEACSSLTFMTLHDPTQESFKVTYPLLNQPKQGTCVGKPAPHIELMVKLDEDSSRVGKILTRGPH…		>jgi|Guith1|85732|estExt_Genewise1Plus.C_180062	MSLGKSGRSKAPQQEKDGFHLVSNKDTQWHDRTQAQNFKDIRYHTSDEGIAKITINRPEVHNAFRPLTIQ ELRTAFALAQDDVSIGVIILCGEGPNAFCSGGDQTLRGEGGYDDGTEPVPRLSVLDLQVQMRRCPKPVIA MIAGYAVGGGHILHMVCDLSLAADNALFGQTGPKVGSFDAGYGSSHMARIVGQKKAREIWFLCRLYNAKE ALEMKLVNSVVPLAELERETLRWCRRILALSPTALACLKAAINADEDGQAGIMELAGQATRLYYLSEEGK EGRNAFVQRRPPAFRSIPSSRL*	1,4-dihydroxy-2-naphthoyl-CoA synthase		n	n	n	other	0
DHNAT					no hits
MenA				>jgi|Guith1|139691|fgenesh2_pg.40_#_33	MHPLVVAMRPWTFPAALVPVLLTVTLVHRSGVAWSLPEMIRAILLGVIVQAASNVINTYWDYENGVDGPN VGSGADPSVVLPHKVVLVGGGLKPRSVLALALVLYGSSLLVLLPRFSDGYRIPLLYLCGTSLSYFYTAPP FKLKYFALGDAAIFIAFGPLLVYCTILLVAPKSVDALWGEVFGYTIPCSFICECILHANNSRDIGEDSKA GLVTLATILGFNGSKRVYVGLITAAYVTVIIMSVGQRRLGMMMVLLSLPLAFDVISRFTHDINRMADLPK RTAKLHMAFGLLLIVGVLIN*	1,4-dihydroxy-2-naphthoate octaprenyltransferase, putative [Pediculus humanus corporis]	UbiA?	S	n	ER	S	8
MenG				>jgi|Guith1|89101|estExt_Genewise1Plus.C_750090	MEDKAKMVGEVFSQVASKYDLMNDAMSGGMHRMWKDDFVAMLGPCRGMSIVDLAGGTGDISFRMIDALSS QRKIVGSAESAIDTHVTVCDINAEMLQEGRRRAKNDRPAVVDGISLQWVQGDAENLPFPDGSVDAVTIAF GLRNVSRTWKALSEINRILTKGGRFLCMEFSQAVKDPLLRQAYDAYSFNVIPAMGGFLAGDPQPYQYLVE SIRQFHDQETLADLMRDAGMKHVTYKNILGGVVAIHSGFRL*	2-methoxy-6-polyprenyl-1,4-benzoquinol methylase	UbiE?					0
				>jgi|Guith1|64293|e_gw1.6.171.1	MLLYAACALAAALLVARVRENSSEQAGKAVLGSGEMFDAIAPRYDVINTALSLGMHSLWRRKMVSSLELK PEKCFERPLPGFKVLDLGTGTADVALAIAKELAKQGGSKNIGKEAVIGLDPSQNMLSHGRKKVHKAGFSD KAVKLIHGDALNLTASFAEEANFDAVTMAFAIRNIPDRLRVLQEIFKVLKHGGKVAILELGEPTFAPARW FVRYCVPFIGSLLSGGARREYEHLEKSVMAFDSKRFAQQISDAGFQLQSITAMNFGSVNLFVATKAEAA*	ubiquinone biosynthesis methyltransferase UbiE [Sorangium cellulosum]	UbiE?					0
				>jgi|Guith1|64470|e_gw1.6.82.1	MFDAIAPRYDVINTALSLGMHSLWRRKMVSSLELKPGFKVLDLGTGTADVALAIAKELAKQGGSKNIGKE AVIGLDPSQNMLSHGRKKVHKAGFSDKAVKLIHGDALNLTASFAEEANFDAVTMAFAIRNIPDRLRVLQE IFKVLKHGGKVAILELGEPTFAPARWFVRYCVPFIGSLLSGGARREYEHLEKSVMAFDSKRFAQQISDAG FQLQSITAMNFGSVNLFVATKAEAA*	ubiquinone biosynthesis methyltransferase UbiE [Sorangium cellulosum]	UbiE?					0
				>jgi|Guith1|51775|gw1.75.52.1	THFGFKTVRMEDKAKMVGEVFSQVASKYDLMNDAMSGGMHRMWKDDFVAMLGPCRGMSIVDLAGTTLDDL SHTETQQEERETFPSSAIDTHVTVCDINAEMLQEGRRRAKNDRPAVVDGISLQWVQGDAENLPFPDGSVD AVTIAFGLRNVSRTWKALSEINRILTKGGRFLCMEFSQAVKDPLLRQAYDAYSFNVIPAMGGFLAESRQP YQYLVESIRQFHDQETLADLMRDAGMKHVTYKNILGGVVAIHSGFRL	PREDICTED: 2-methoxy-6-polyprenyl-1,4-benzoquinol methylase, mitochondrial [Oryza brachyantha]	UbiE?; N-term incomplete, shorter Version of 89101?					0
				>jgi|Guith1|143508|fgenesh2_pg.75_#_97	MHGGWMRAGYDISSCSSMATVMRKRLLSSCVGWSTRSACGVRRDLREFSSEKQNGEQTHFGFKTVRMEDK AKMVGEVFSQVASKYDLMNDAMSGGMHRMWKDDFVAMLGSQRKIVGEECVPSLAVLTRGSGSAESAIDTH VTVCDINAEMLQEGRRRAKNDRPAVVDGISLQWVQGDAENLPFPDGSVDAVTIAFGLRNVSRTWKALSEI NRILTKGGRFLCMEFSQAVSLHVKDPLLRQAYDAYSFNVIPAMGGFLAGDPQLYLS*	PREDICTED: 2-methoxy-6-polyprenyl-1,4-benzoquinol methylase, mitochondrial [Trichogramma pretiosum]	UbiE?					0
				>jgi|Guith1|62813|e_gw1.1.283.1	QVLHTSKDLKTSACTASGRPHPVVVMLLFLPEIVREKFYGCGAPLPLGIEGRSVLDLGSGSGRDCYAAAA LVGPTGSVVGIDMTAEQLSVARAHAEQYCKSLGYIALCRYDRCNLNFVEGYIERLEEAGIQANTFDLVIS NCVVNLSPDKPRVLREVYRVLKPGGEFYFSDVYCDRRLPKNVQEHEVLWGECIAGALYTNDFIRYARAAG FGDPRILSSAPIEVHDPELKAILGEAKFFSITYRLFKLPEGMLETLCEDYGQASAQAVRYKGTIKGMEHS YMLDDHHLFEKGKLSLVCGNTAAMLENGVSWLAPHFEILGDRSVHYGEFPCKLNFYKLSNFQSDLLC*	arsenic (+3 oxidation state) methyltransferase [Acanthamoeba castellanii str. Neff]	N-Terminus incomplete					0
				>jgi|Guith1|63850|e_gw1.4.266.1	MPVNPVVVLAGACILAMSVAAFLLNKPSRAYQAGENTVGKEYDAWTEEGILEYYWGEHIHLGFYNKSDIQ NIKNPIKSSAVFKETKYKFIDEMYKWSGAEAGGNKPLKVLDVGCGIGGTSRYLAKKLGGDTKVTGITLSP NQVQRATELAKEKGLDNVEFKVMDALKMEFPDNTFDLVWGCESGEHMPDKYKYVEEMTRVLKPGGTLVIA TWCQRETPPEFTESEKDKLKFLYEEWAHPYFISIEEYERHCKKTGKLEAISGANWVKETIHAWRHSIWVG IWDPWIVIWKVGPWIWWKVIREIVTLERMHRAFDSGLMTYGMIRVGCPAGS*	Methyltransferase type 11 [Ostreococcus tauri]						1
VKOR	K05357	vitamin-K-epoxide reductase (warfarin-sensitive) [EC:1.17.4.4]	XP_005834405	Guith1_106868	MVLQLLNIETTSQLSLDAELRPRVTRKCGGLFPFSMQSESGDANNRANGGEEKLRLWKEK AKAARKPSLQQGVYISILCVLGISLTAYALHVEHMLRLNKSYKVAKSAYGSGLGIISKRG PFGFLAFSNPIYGLVFYLAMLGLQAPPIFASPRARIASVVLASVSLFASAWLGYLLFAVI KEICIVCISSYVLNVLIFVLTMADYRKLIADLKSRKPSSA	Vitamin K epoxide reductase complex subunit 1 [Exaiptasia pallida]	VKOR	n	n	none	mito	4
MenH

## Sheet: DHAT
Protein	KEGG	Def	NCBI	JGI	protists	SEQ	BlastP	Comment	TagetP 1.1	SignalP	Predotar	PredSL	TMHMM
DHAT					>GUITHDRAFT_134991	MLPPLRCPQVAFHAVLLAMFLASSAAIPLPARSSNTSRAVVMWHGMGDTCCLPVSMGRVK SLIEKHVPGAYVRSLMIGENEAKDQYNGFFMPIHEQLTFACNLVSKDPNLAGGFHAVGFS QGGLFLRALVQTCPEAKVQSLISIGGPQQGVYGLPRCITHSVFCETMKKLLEMGAYESFV QQRSVQAQYWQDPVKSEEYLKYNIFLPDINNNLEEKKAVYRDRILSLNKLVLVKFQNDTV VVPRESTWFEFYQEGQDVEIQDLKQSKLYEEDWIGLKSLDAAGKVCMSLAWLTLM	palmitoyl protein thioesterase	palmitoyl protein thioesterase
word search "thioesterase"					>GUITHDRAFT_148387	MARAASTIWRFSGRARAGRFSCLMGLREPQDGGELEVRRIDQHESLVAARVPSWSCNPDG RVCLSAVTAMFDEISTVAGCAAWDRSMRTGLSVQLFSRAHRSLDVGSGDKLVFTTKLRKI GKTLGFVDGEVATEAGVTLANMRHIKFMPMGSFYAFIAHPLMQPTTLAVLNAFLSLRPLQ HDRVPQSKEELFPLRNLRTEGSSSFADTSITDRHATALGGIHGGAGVMLLTRMAAAGAER DLTLPIPIRSISTNLINSVPTRVGRETEVQLESSLCLGSGLPDYSYVMIKKEGKIMMDSS IFWGMR	hypothetical protein	hot dog domain superfamily
					>GUITHDRAFT_132964	MEDFWLDACVAAWRNETHPVERYLAAGGNAMRRMRDSEVATLNAKYDVEFFSPGLDLVNI ALQQDSQDVLLLLLPKDAIQPQPTVTVLQMPRVPRGLRHAQGKEDVRQLWLEACLACMNS DLMPIQKYVRGGGSVSRRLLASEAKELNRNFPNCFNEGETLANLALKWDNEAVLSLVLAN VSEGSDKKDSDVNSRAQEEKTQNDHKGEGRDLRQTQEECEQAGIPYIAADYNYRDNRSDA VGNHQLRRLWLQACLAAYDNTTNPITAYLEAGGERSRSLTNQDIEYLQMSGCLRVGETLV DIALRRDSSQALACVLGETFVPQKKICSRDSNYSDQLRSQPRADLDSLWLDACTGAVLGE KDKIIAYVKNGGELGRRLKAEEATLVNEEGNIV…	ubiquitine Thioesterase	OTU domain of unknown fuction
					>GUITHDRAFT_101024	MLGDQRTRAFNMLRAARALVKYAARSKKGKFSSMLELQLEEDGGRMQIERMEDGMATVSV EVAPWCCGGDGRVTLAALLAMFDEVSTFCGCVPWDGNSRPGVSLQLSGRSMKVADVGAGD RITLRYSMQKSGKTVSFLHGHAINKQGEELAYLRHVKFMPMGLLFDVFGRKSIRHHTLNY FERYVDSMPPNVVPAHASIEEVFKLSDMEKEGDSKTCEVSLSAEHANPNGFLHGGAAVML SNHLALHGEPVDPRMHVYSVNSDLLSSIPLRKGVQTKVQMDSSRTSSSPSDFTSHVRLLK AGRPTSYSLVSWRQF	hypothetical protein	hot dog domain superfamily
				>jgi|Guith1|106612|au.25_g7714	>GUITHDRAFT_106612	MARGTRRMLSSMVSSVRTGLTARLWQQRWDMQKYKQNASKMQHAFPPKRPKDSFLRAELK VRSDELVRDQYLNFRGGLRFALLLEDIDAFAGNIAFMHCNDGDPETIVPTLVTASLDRLD IHDPITLNLGQDFVLEGNVSWAGRTSLQIDVSLFPKSELDVSNSEHKLRCSMVFVCVDQK GKAFPINPLILETPQDEKRFNEGERANLVRKEERKRSLKVSPPTEEEAKILHRAMTVPDG IPDGLPMAAVRMQSVTIMQPQACSTSCI	acyl-CoA thioesterase hydrolase hot-dog domain containing protein		M	n	M	M	0
				>jgi|Guith1|106611|au.25_g7713	>GUITHDRAFT_106611	MHSAYELAYATACTFAATSGNSTKVCPQDPQGWRLGAPTVLALDDVSFARPVSIGDVVKF RADVVYTGSNESILMGNQHPGLSCIFQVRVETRIVDLKTGNDALSNEFHFTFLNRDPESS HVMQLKPIPVKPIEPLSYGEGMMWLDGRRRMLEALEVVRENKGFAYPVIQDLTTE	acyl-CoA thioesterase 9, mitochondrial isoform			n	none	secreted	0
					>GUITHDRAFT_114967	MVSLRPSVGFLSSLIVPARQVALPSRCSVRGPCHKTLVMQQTSSVTRQECLQGFSHKFSI YIEDTDCYGVVYNCNYLKFFDRARQTALGLLPLKNLRRKDVELLTTYVDELRLPGAAVLG QELRIESKVVASKGRGGIQWEQSLICEDTDAVLAKMEATTKFVHASSTGIGDVLEAFRGN SSVRSWLEEGEEEEEAAGETRTFVMEGRVHEEEVIVFADDFDGRGRISDLR	YbgC/FadM family acyl-CoA thioesterase [Myxococcales bacterium] tol-pal system-associated acyl-CoA thioesterase [Pseudomonas]	hot dog domain
				>jgi|Guith1|156328|fgenesh2_kg.226_#_7_#_0_0_EXTA4392.b0_CCFI_CCFN_EXTA_EXTB	>GUITHDRAFT_156328	MSRGRNFLGFLGNFSSRTPLRLFCSSSLTQLQSWEAKLIDLFHSHAPIADLTGMRLRFDG EETVVELPYNNKLDSSPRPGRLLGSTHGGVYCLLADTAGWFASARGREGGWPLTTTLSCH FVKSSKEKDIAARARVVQSSPRQDICEVRIVDKEGLDLAYVTAVFAVAARKG	paal family thioesterase	hot dog und thioesterase domäne
					>GUITHDRAFT_62618	MLILTPSKVKFAGTAGIKFEALEEHSSVLSLKNRFWVQNHIKGVHACGMALLAETATGSV IGMNVPDSCIPLLKSMTVEYLKVAKGDLKGVATLDEEQRRLIRESEKGELVVPVKITDSE GKEPIRATMLWAWIPRTRKAKAE	DUF422 domain containing protein paal family thioesterase	hot dog_DUF
					>GUITHDRAFT_119061	MEEAACAAIAPQLKAGETSVGTAINISHLSPTPLGATVTATATVEEATERKFSFKVTATD SCGDKIGEGTHTRAIVKVDKFMQKVMEKLQVKPNDSPSL	thioesterase family protein	hot_dog_thioesterase_Fluoroacetyl CoA Thioesterase
				>jgi|Guith1|66451|e_gw1.13.151.1		MGDTCCLPVSMGRVKSLIEKHVPGAYVRSLMIGENEAKDQYNGFFMPIHEQLTFACNLVSKDPNLAGGFH AVGFSQGGLFLRALVQTCPEAKVQSLISIGGPQQGVYGLPRCITHSVFCETMKKLLEMGAYESFVQQRSV QAQYWQDPVKSEEYLKYNIFLPDINNNLEEKKAVYRDRILSLNKLVLVKFQNDTVVVPRESTWFEFYQEG QDVEIQDLKQSKLYEEDWIGLKSLDAAGKLDMLECPGDHLEMPDGYFIQKIIPYLK*	palmitoyl protein thioesterase
				>jgi|Guith1|118050|au.120_g19152		MSEVIGQATLGGRHIRMGAGEILKVMDLCAASAAMKHVQHQRTPTLAFDRLELLVPICHGDLVLTRSLLV HSLISSAGAHGCQSDQRWTSAMGVQVVGRKKDMRTRHWYYTHEAFATFVSLGPDGKPSTVPELVLETQEE IKSQEYAKKRVELARRYAREQAAFDSHPIDPLELEFKKVKGIEYMHIEDTVVRLRKNFLPRSLNGLGTIF GGDLMEWMEGAAIVCARNFTRNSNVVTIAMDNLFFMKPILPTHMLELTARVETTVKIIESMWNQKKQDDV SHKGYFTILNTGEYGDKEEIFVKLEVGEDELSQREYLKAKHRAEFLWPESCRSRPSYGQAFTQEGVVPYP PWGDEERSYFGIA*	Acyl-CoA Thioesterase	hot-dog domaite (Prosite)	n	n	n	other	0
				>jgi|Guith1|137101|fgenesh2_pg.23_#_181		MAGGRDGGNRRGGRRRDRARLTMVASSALLVVLDWMVSECQGEASEMKTFTEDWESEYNHKMLMASVECV ACNALQRYGHAGKEDTCMSHCFLVVPPDAEDQHCEEFCEKLRAANLLTSQPCMALGHCPAPLVRTEHLKE EMASEYRPVVIIGHHREETERFERQIADWTRLSLPGVYVRLLYLVNEHGTENRSLEYAYRMMLPLHKQGG FDLIAIGMGGILARGYVQACNAPPVKTLITYNTPHAGCKKQAKEDGNKIFAAHPDLEGKRDPYSPFVQSC VASAGVHLDHTRPHLYYSNASLLPDLNLQRPQHKFRPLDALDRMILVYGEADEATDPRESAWFEDEVISQ QQDRKEADLRAPAGRA*	palmitoyl protein thioesterase
				>jgi|Guith1|165334|estExt_fgenesh2_pg.C_890016		MDSTEATAASRTWCNFETSRTILFIFGLIQSFSCSGIIFGFTAIASALKNIGQYSSLCSSTNSTSGTVHC ANQDLRFSLLYTIGSSALFASFICHGIILDRIGPKIASCTGLTCISIGFYILSFSDSNGFDGYPEAFALI GRGPGVHLSLFHLANLFREGIRGTMKSCLVGAFVMSAILFPLEGWLLEGVHANREYVFLVHASWLMLLAL AGAFVWPIKRFQDGDKVYLRGFLLRYTIVPHSSIVENVEMPPQVTEDVVLEASKSEVISEYTSKSDGTQG DIDTQTDLGTESNARIPGTASNSLVNAPLLRQMRSKEYLLLFSFACIHVLRFNLYIGTFIQQIQYLEGKG NSSQTNVYTLALTLLLPFGALSIPLIGRIIDRYSLWHGFIFCNM…	general substrat transporter
